# Supplementary material for: Synthesis, Characterization, and Electrochemical Studies of Fused Oxazolidine Complexes of Molybdenum
Source: ACS Omega. 2026 Jul 10;11(29):44473–9. doi: 10.1021/acsomega.6c05562 (PMC13425294; doi:10.1021/acsomega.6c05562)
Supplement: Supplementary file 1 [file ao6c05562_si_001.cif]

data_1
_publ_contact_author_name        'William D. Jones'
_publ_contact_author_address     
;
 'Department of Chemistry, University of Rochester, Rochester, New York 14627'
;
_publ_contact_author_email       'jones@chem.rochester.edu'
_publ_requested_journal          'Z, Anorg. Allg. Chem.'
_publ_section_title            
;
Synthesis, Characterization, and Structure Determination of 
Fused-bisoxazolidine Complexes of Molybdenum
;

loop_
_publ_author_name                
 'Jiayun Li'
 'Aurodeep Panda' 
 'William W. Brennessel'
 'William D. Jones'

_publ_author_address             
;
 Department of Chemistry, University of Rochester, Rochester, NY  14627 USA
;


_vrf_PLAT420_jonap45
;
PROBLEM: _B D-H Bond Without Acceptor  O1--H1B 
RESPONSE: Due to the nearby inversion center, a 0.50:0.50 disorder
model between donor and acceptor (which is the symmetry equivalent
of the donor) is required. When the H atom is not pointing at the
symmetry-equivalent acceptor, the acceptor is likely a solvent
molecule (see below).
;

_vrf_PLAT007_jonap45
;
PROBLEM: _G Number of Unrefined Donor-H Atoms .............. 4 
RESPONSE: Due to the various disorders involving the donor hydroxyl
groups, O-H hydrogen atoms were placed in positions reasonable for
hydrogen bonding and given riding models.
;

_vrf_PLAT301_jonap45
;
PROBLEM: _G Main Residue Disorder ..............(Resd    1) .. 55% 
RESPONSE: A large portion of the multidentate ligand on the molecule
containing atom Mo2 is modeled as disordered over two positions
(0.509(7):0.491(7)).
;

_vrf_PLAT606_jonap45
;
PROBLEM: _G Solvent Accessible VOID(S) in Structure! 
RESPONSE: Reflection contributions from highly disordered solvent
were fixed and added to the calculated structure factors using the
SQUEEZE routine of program Platon (Spek, 2015), which determined
there to be 181 electrons in 652 \%A^3^ per unit cell treated this
way. Because the exact identity and amount of solvent were unknown,
no solvent was included in the atom list or molecular formula. Thus,
all calculated quantitities that derive from the molecular formula
(e.g., F(000), density, molecular weight, etc.) are known to be
inaccurate.
;

_vrf_PLAT860_jonap45
;
PROBLEM: _G Number of Least-Squares Restraints ............. 348 
RESPONSE: Analogous bond lengths between the two positions of the
disordered ligand were restrained to be similar. Anisotropic
displacement parameters for proximal atoms were restrained to be
similar and restrained toward the expected motion relative to
bond direction.
;

_vrf_PLAT869_jonap45
;
PROBLEM: _G ALERTS Related to the Use of SQUEEZE  Suppressed! 
RESPONSE: Reflection contributions from highly disordered solvent
were fixed and added to the calculated structure factors using the
SQUEEZE routine of program Platon (Spek, 2015), which determined
there to be 181 electrons in 652 \%A^3^ per unit cell treated this
way. Because the exact identity and amount of solvent were unknown,
no solvent was included in the atom list or molecular formula. Thus,
all calculated quantitities that derive from the molecular formula
(e.g., F(000), density, molecular weight, etc.) are known to be
inaccurate.
;

 _audit_creation_date               2024-06-25
_audit_creation_method
;
Olex2 1.5-ac6-015
(compiled 2023.12.04 svn.r209d9fb2 for Rigaku Oxford Diffraction, GUI svn.r6873)
;
_shelx_SHELXL_version_number       '2019/3'
_audit_contact_author_address      ?
_audit_contact_author_email        ?
_audit_contact_author_name         ''
_audit_contact_author_phone        ?
_publ_contact_author_id_orcid      ?
_publ_section_references
;
Dolomanov, O.V., Bourhis, L.J., Gildea, R.J, Howard, J.A.K. & Puschmann, H.
 (2009), J. Appl. Cryst. 42, 339-341.

#CrysAlisPro, version 171.43.118a
Rigaku Oxford Diffraction (2024). <i>CrysAlisPro Software system,
version 171.43.118a</i>. Rigaku Corporation, Oxford, UK.

#SHELXT-2018/2
Sheldrick, G. M. (2015a). <i>Acta Cryst.</i> A<b>71</b>, 3--8.

#SHELXL-2019/3
Sheldrick, G. M. (2015b). <i>Acta Cryst.</i> C<b>71</b>, 3--8.

#PLATON/SQUEEZE
Spek, A. L. (2015). <i>Acta Cryst.</i> C<b>71</b>, 9--18.
;
_chemical_name_common              jonap45
_chemical_name_systematic          ?
_chemical_formula_moiety           'C19 H17 Mo N3 O6'
_chemical_formula_sum              'C19 H17 Mo N3 O6'
_chemical_formula_weight           479.29
_chemical_melting_point            ?
_chemical_oxdiff_formula           ?
loop_
  _atom_type_symbol
  _atom_type_description
  _atom_type_scat_dispersion_real
  _atom_type_scat_dispersion_imag
  _atom_type_scat_source
 'C' 'C' 0.0181 0.0091 'International Tables Vol C Tables 4.2.6.8 and 6.1.1.4'
 'H' 'H' 0.0000 0.0000 'International Tables Vol C Tables 4.2.6.8 and 6.1.1.4'
 'Mo' 'Mo' -0.0483 2.7339
 'International Tables Vol C Tables 4.2.6.8 and 6.1.1.4'
 'N' 'N' 0.0311 0.0180 'International Tables Vol C Tables 4.2.6.8 and 6.1.1.4'
 'O' 'O' 0.0492 0.0322 'International Tables Vol C Tables 4.2.6.8 and 6.1.1.4'

_shelx_space_group_comment
;
The symmetry employed for this shelxl refinement is uniquely defined
by the following loop, which should always be used as a source of
symmetry information in preference to the above space-group names.
They are only intended as comments.
;
_space_group_crystal_system        'monoclinic'
_space_group_IT_number             14
_space_group_name_H-M_alt          'P 1 21/c 1'
_space_group_name_Hall             '-P 2ybc'
loop_
  _space_group_symop_operation_xyz
 'x, y, z'
 '-x, y+1/2, -z+1/2'
 '-x, -y, -z'
 'x, -y-1/2, z-1/2'

_cell_length_a                     30.6679(4)
_cell_length_b                     9.04440(10)
_cell_length_c                     15.7245(2)
_cell_angle_alpha                  90
_cell_angle_beta                   93.2480(10)
_cell_angle_gamma                  90
_cell_volume                       4354.54(9)
_cell_formula_units_Z              8
_cell_measurement_reflns_used      13458
_cell_measurement_temperature      293
_cell_measurement_theta_max        75.5040
_cell_measurement_theta_min        2.8830
_shelx_estimated_absorpt_T_max     0.925
_shelx_estimated_absorpt_T_min     0.317
_exptl_absorpt_coefficient_mu      5.266
_exptl_absorpt_correction_T_max    1.00000
_exptl_absorpt_correction_T_min    0.85451
_exptl_absorpt_correction_type     multi-scan
_exptl_absorpt_process_details
;
CrysAlisPro 1.171.43.118a (Rigaku Oxford Diffraction, 2024)
Empirical absorption correction using spherical harmonics,
implemented in SCALE3 ABSPACK scaling algorithm.
;
_exptl_absorpt_special_details     ?
_exptl_crystal_colour              yellow
_exptl_crystal_colour_primary      yellow
_exptl_crystal_density_diffrn      1.462
_exptl_crystal_density_meas        ?
_exptl_crystal_density_method      ?
_exptl_crystal_description         plate
_exptl_crystal_F_000               1936
_exptl_crystal_size_max            0.283
_exptl_crystal_size_mid            0.102
_exptl_crystal_size_min            0.015
_exptl_transmission_factor_max     ?
_exptl_transmission_factor_min     ?
_diffrn_reflns_av_R_equivalents    0.0426
_diffrn_reflns_av_unetI/netI       0.0420
_diffrn_reflns_Laue_measured_fraction_full  1.000
_diffrn_reflns_Laue_measured_fraction_max  0.954
_diffrn_reflns_limit_h_max         37
_diffrn_reflns_limit_h_min         -38
_diffrn_reflns_limit_k_max         11
_diffrn_reflns_limit_k_min         -5
_diffrn_reflns_limit_l_max         19
_diffrn_reflns_limit_l_min         -19
_diffrn_reflns_number              33960
_diffrn_reflns_point_group_measured_fraction_full  1.000
_diffrn_reflns_point_group_measured_fraction_max  0.954
_diffrn_reflns_theta_full          67.684
_diffrn_reflns_theta_max           77.971
_diffrn_reflns_theta_min           2.886
_diffrn_ambient_temperature        293
_diffrn_detector                   'Hybrid Pixel Array Detector'
_diffrn_detector_area_resol_mean   10.0000
_diffrn_detector_type              HyPix
_diffrn_measured_fraction_theta_full  1.000
_diffrn_measured_fraction_theta_max  0.954
_diffrn_measurement_details
;
List of Runs (angles in degrees, time in seconds):

  # Type    Start    End  Width  t~exp~   \w     \q     \k     \f   Frames
--------------------------------------------------------------------------
  1  \w   -121.00 -22.00   0.50    3.53    --  -47.31  -6.00-124.00  198
  2  \w    -26.00  16.00   0.50    3.53    --   47.31  -6.00-124.00   84
  3  \w      4.00 121.00   0.50    3.53    --   47.31   6.00  52.00  234
  4  \w   -162.00-115.00   0.50   14.13    --  -91.75  -6.00-124.00   94
  5  \w     65.00 175.00   0.50   14.13    --  108.44   6.00  52.00  220
  6  \w    -23.00  26.00   0.50    3.53    --  -47.31  38.00-120.00   98
  7  \w     -9.00  27.00   0.50    3.53    --  -47.31  19.00-150.00   72
  8  \w    -29.00  26.00   0.50    3.53    --  -47.31  38.00-180.00  110
  9  \w     36.00  92.00   0.50    3.53    --   47.31-125.00 150.00  112
 10  \w    -58.00 -19.00   0.50   14.13    --  -91.75  61.00   0.00   78
 11  \w    -51.00 -24.00   0.50   14.13    --  -91.75  61.00 150.00   54
 12  \w    -65.00 -26.00   0.50   14.13    --  -91.75   0.00-150.00   78
 13  \w     95.00 170.00   0.50   14.13    --  108.44  15.00 120.00  150
 14  \w     51.00  76.00   0.50   14.13    --  108.44 -61.00  90.00   50
 15  \w     37.00 105.00   0.50   14.13    --  108.44 -94.00 120.00  136
 16  \w     37.00  82.00   0.50   14.13    --  108.44 -61.00  30.00   90
 17  \w     76.00 111.00   0.50   14.13    --  108.44-125.00-120.00   70
 18  \w     44.00  70.00   0.50   14.13    --  108.44-125.00-120.00   52
 19  \w     72.00  98.00   0.50   14.13    --  108.44 -94.00  30.00   52
 20  \w     36.00  62.00   0.50   14.13    --  108.44 -94.00  30.00   52
 21  \w     36.00  78.00   0.50   14.13    --  108.44 -61.00-180.00   84
 22  \w     36.00  62.00   0.50   14.13    --  108.44 -61.00 150.00   52
 23  \w     55.00 105.00   0.50   14.13    --  108.44 -94.00 -90.00  100
;
_diffrn_measurement_device         'four-circle diffractometer'
_diffrn_measurement_device_type    'XtaLAB Synergy, Dualflex, HyPix'
_diffrn_measurement_method         '\w scans'
_diffrn_orient_matrix_type        
 'CrysAlisPro convention (1999,Acta A55,543-557)'
_diffrn_orient_matrix_UB_11        -0.0088874000
_diffrn_orient_matrix_UB_12        -0.0101708000
_diffrn_orient_matrix_UB_13        0.0952645000
_diffrn_orient_matrix_UB_21        0.0494650000
_diffrn_orient_matrix_UB_22        0.0066106000
_diffrn_orient_matrix_UB_23        0.0230321000
_diffrn_orient_matrix_UB_31        -0.0025238000
_diffrn_orient_matrix_UB_32        0.1698904000
_diffrn_orient_matrix_UB_33        0.0047579000
_diffrn_radiation_monochromator    mirror
_diffrn_radiation_probe            x-ray
_diffrn_radiation_type             'Cu K\a'
_diffrn_radiation_wavelength       1.54184
_diffrn_source                     'micro-focus sealed X-ray tube'
_diffrn_source_type                'PhotonJet (Cu) X-ray Source'
_diffrn_special_details            ?
_reflns_Friedel_coverage           0.000
_reflns_Friedel_fraction_full      .
_reflns_Friedel_fraction_max       .
_reflns_number_gt                  6959
_reflns_number_total               8879
_reflns_special_details
;
 Reflections were merged by SHELXL according to the crystal
 class for the calculation of statistics and refinement.
 
 Structure factors included contributions from the .fab file.
 
 _reflns_Friedel_fraction is defined as the number of unique
 Friedel pairs measured divided by the number that would be
 possible theoretically, ignoring centric projections and
 systematic absences.
;
_reflns_threshold_expression       'I > 2\s(I)'
_computing_cell_refinement         'CrysAlisPro 1.171.43.118a (Rigaku OD, 2024)'
_computing_data_collection        
 'CrysAlisPro system (CCD 43.118a 64-bit (release 27-03-2024))'
_computing_data_reduction          'CrysAlisPro 1.171.43.118a (Rigaku OD, 2024)'
_computing_molecular_graphics      'Olex2 1.5-ac6-015 (Dolomanov et al., 2009)'
_computing_publication_material    'Olex2 1.5-ac6-015 (Dolomanov et al., 2009)'
_computing_structure_refinement    'SHELXL 2019/3 (Sheldrick, 2015b)'
_computing_structure_solution      'SHELXT 2018/2 (Sheldrick, 2015a)'
_refine_diff_density_max           1.249
_refine_diff_density_min           -1.142
_refine_diff_density_rms           0.105
_refine_ls_extinction_coef         .
_refine_ls_extinction_method       none
_refine_ls_goodness_of_fit_ref     1.074
_refine_ls_hydrogen_treatment      constr
_refine_ls_matrix_type             full
_refine_ls_number_parameters       670
_refine_ls_number_reflns           8879
_refine_ls_number_restraints       348
_refine_ls_R_factor_all            0.0879
_refine_ls_R_factor_gt             0.0738
_refine_ls_restrained_S_all        1.068
_refine_ls_shift/su_max            0.001
_refine_ls_shift/su_mean           0.000
_refine_ls_structure_factor_coef   Fsqd
_refine_ls_weighting_details      
 'w=1/[\s^2^(Fo^2^)+(0.0613P)^2^+25.4993P] where P=(Fo^2^+2Fc^2^)/3'
_refine_ls_weighting_scheme        calc
_refine_ls_wR_factor_gt            0.1875
_refine_ls_wR_factor_ref           0.1948
_refine_special_details 
;
Reflection contributions from highly disordered solvent were
fixed and added to the calculated structure factors using the
SQUEEZE routine of program Platon (Spek, 2015), which determined
there to be 181 electrons in 652 \%A^3^ per unit cell treated this
way. Because the exact identity and amount of solvent were unknown,
no solvent was included in the atom list or molecular formula. Thus,
all calculated quantitities that derive from the molecular formula
(e.g., F(000), density, molecular weight, etc.) are known to be
inaccurate.

Due to the nearby inversion center, a 0.50:0.50 disorder model
between donor and acceptor (which is the symmetry equivalent
of the donor) is required. When the H atom is not pointing at the
symmetry-equivalent acceptor, the acceptor is likely a solvent
molecule (see below).

A large portion of the multidentate ligand on the molecule
containing atom Mo2 is modeled as disordered over two positions
(0.509(7):0.491(7)). Analogous bond lengths between the two
positions were restrained to be similar. Anisotropic displacement
parameters for proximal atoms were restrained to be similar and
restrained toward the expected motion relative to bond direction.
;
_olex2_refinement_description
;
1. Fixed Uiso
 At 1.2 times of:
  All C(H) groups, All C(H,H) groups
 At 1.5 times of:
  All O(H) groups, All O(H,H) groups
2. Restrained distances
 N5-C26 \\sim N5'-C26'
 with sigma of 0.02
 N4-C23 \\sim N4'-C23' \\sim N4-C25 \\sim N4'-C25'
 with sigma of 0.02
 C31-C25 \\sim C31-C25'
 with sigma of 0.02
 Mo2-N4 \\sim Mo2-N4'
 with sigma of 0.02
 Mo2-N5 \\sim Mo2-N5'
 with sigma of 0.02
 C21-C20 \\sim C21'-C20'
 with sigma of 0.02
 C20-O7 \\sim C20'-O7'
 with sigma of 0.02
 C21-O7 \\sim C21'-O7'
 with sigma of 0.04
3. Uiso/Uaniso restraints and constraints
All non-hydrogen atoms have similar U: within 1.2A with sigma of 0.01 and sigma
for terminal atoms of 0.02 within 1.2A
Uanis(N5) \\sim Ueq, Uanis(O7) \\sim Ueq: with sigma of 0.01 and sigma for
terminal atoms of 0.02
4. Rigid body (RIGU) restrains
 O7, O8, O9, N4, N5, C20, C21, C22, C23, C24, C25, C25, C26, C27, C28, C29, C30
 with sigma for 1-2 distances of 0.002 and sigma for 1-3 distances of 0.002
5. Same fragment restrains
{O8, O9, N5, C21, C22, C23, C24, C25, C26, C27, C28, C29, C30} sigma for 1-2:
0.02, 1-3: 0.04
as in
{O8', O9', N5', C21', C22', C23', C24', C25', C26', C27', C28', C29', C30'}
6. Others
 Sof(O7')=Sof(H7')=Sof(O8')=Sof(O9')=Sof(N5')=Sof(C21')=Sof(C22')=Sof(H22C)=
 Sof(H22D)=Sof(C23')=Sof(H23')=Sof(C24')=Sof(H24C)=Sof(H24D)=Sof(C25')=
 Sof(H25')=Sof(C26')=Sof(C27')=Sof(H27')=Sof(C28')=Sof(H28')=Sof(C29')=
 Sof(H29')=Sof(C30')=Sof(H30')=Sof(N4')=Sof(C20')=Sof(H20C)=Sof(H20D)=1-FVAR(1)
 Sof(O7)=Sof(H7)=Sof(O8)=Sof(O9)=Sof(N5)=Sof(C21)=Sof(C22)=Sof(H22A)=Sof(H22B)=
 Sof(C23)=Sof(H23)=Sof(C24)=Sof(H24A)=Sof(H24B)=Sof(C25)=Sof(H25)=Sof(C26)=
 Sof(C27)=Sof(H27)=Sof(C28)=Sof(H28)=Sof(C29)=Sof(H29)=Sof(C30)=Sof(H30)=
 Sof(N4)=Sof(C20)=Sof(H20B)=Sof(H20A)=FVAR(1)
 Fixed Sof: H1A(0.5) H1B(0.5)
7.a Riding coordinates:
 O1(H1A,H1B)
7.b Ternary CH refined with riding coordinates:
 C4(H4), C6(H6), C23(H23), C25(H25), C23'(H23'), C25'(H25')
7.c Secondary CH2 refined with riding coordinates:
 C1(H1C,H1D), C3(H3A,H3B), C5(H5A,H5B), C22(H22A,H22B), C24(H24A,H24B),
 C20(H20B,H20A), C22'(H22C,H22D), C24'(H24C,H24D), C20'(H20C,H20D)
7.d Aromatic/amide H refined with riding coordinates:
 C8(H8), C9(H9), C10(H10), C11(H11), C13(H13), C14(H14), C15(H15), C16(H16),
 C32(H32), C33(H33), C34(H34), C35(H35), C27(H27), C28(H28), C29(H29), C30(H30),
  C27'(H27'), C28'(H28'), C29'(H29'), C30'(H30')
7.e Tetrahedral OH refined as rotating group:
 O7(H7), O7'(H7')
;
_atom_sites_solution_hydrogens     mixed
_atom_sites_solution_primary       dual
_atom_sites_solution_secondary     difmap
loop_
  _atom_site_label
  _atom_site_type_symbol
  _atom_site_fract_x
  _atom_site_fract_y
  _atom_site_fract_z
  _atom_site_U_iso_or_equiv
  _atom_site_adp_type
  _atom_site_occupancy
  _atom_site_site_symmetry_order
  _atom_site_calc_flag
  _atom_site_refinement_flags_posn
  _atom_site_refinement_flags_adp
  _atom_site_refinement_flags_occupancy
  _atom_site_disorder_assembly
  _atom_site_disorder_group
 Mo1 Mo 0.81721(2) 0.50483(6) 0.44180(3) 0.04812(17) Uani 1 1 d . . . . .
 O1 O 0.9742(2) 0.5666(10) 0.4382(6) 0.119(3) Uani 1 1 d . . . . .
 H1A H 0.991341 0.514593 0.481556 0.179 Uiso 0.5 1 d R U P A 1
 H1B H 0.979521 0.525573 0.383436 0.179 Uiso 0.5 1 d R U P B 2
 O2 O 0.9091(2) 0.6434(10) 0.6327(4) 0.099(2) Uani 1 1 d . . . . .
 O3 O 0.8667(2) 0.8558(7) 0.4060(4) 0.0778(17) Uani 1 1 d . . . . .
 O4 O 0.7416(2) 0.3108(7) 0.3709(4) 0.0765(16) Uani 1 1 d . U . . .
 O5 O 0.8374(2) 0.5573(8) 0.2544(4) 0.0878(19) Uani 1 1 d . U . . .
 O6 O 0.8706(2) 0.2164(7) 0.4377(5) 0.0880(19) Uani 1 1 d . U . . .
 N1 N 0.86396(19) 0.6831(6) 0.5110(4) 0.0526(14) Uani 1 1 d . . . . .
 N2 N 0.8115(2) 0.4744(6) 0.5829(3) 0.0509(13) Uani 1 1 d . . . . .
 N3 N 0.77692(19) 0.7114(6) 0.4544(4) 0.0508(13) Uani 1 1 d . . . . .
 C1 C 0.9286(3) 0.5506(12) 0.4535(7) 0.083(3) Uani 1 1 d . . . . .
 H1C H 0.924691 0.471165 0.493885 0.100 Uiso 1 1 calc R U . . .
 H1D H 0.912199 0.526255 0.400820 0.100 Uiso 1 1 calc R U . . .
 C2 C 0.9122(3) 0.6930(10) 0.4885(6) 0.069(2) Uani 1 1 d . . . . .
 C3 C 0.9341(3) 0.7259(13) 0.5766(7) 0.097(3) Uani 1 1 d . . . . .
 H3A H 0.964339 0.693892 0.579953 0.116 Uiso 1 1 calc R U . . .
 H3B H 0.932972 0.830697 0.589452 0.116 Uiso 1 1 calc R U . . .
 C4 C 0.8649(3) 0.6685(10) 0.6053(5) 0.068(2) Uani 1 1 d . . . . .
 H4 H 0.855606 0.762692 0.629277 0.081 Uiso 1 1 calc R U . . .
 C5 C 0.9114(3) 0.8199(12) 0.4235(8) 0.095(3) Uani 1 1 d . . . . .
 H5A H 0.927290 0.904753 0.446965 0.114 Uiso 1 1 calc R U . . .
 H5B H 0.924727 0.789034 0.371899 0.114 Uiso 1 1 calc R U . . .
 C6 C 0.8473(3) 0.8321(8) 0.4831(6) 0.065(2) Uani 1 1 d . . . . .
 H6 H 0.857752 0.906872 0.524553 0.078 Uiso 1 1 calc R U . . .
 C7 C 0.8363(3) 0.5473(9) 0.6376(4) 0.062(2) Uani 1 1 d . . . . .
 C8 C 0.8386(4) 0.5221(13) 0.7256(6) 0.093(3) Uani 1 1 d . . . . .
 H8 H 0.857094 0.576110 0.762687 0.112 Uiso 1 1 calc R U . . .
 C9 C 0.8116(4) 0.4124(15) 0.7542(7) 0.106(4) Uani 1 1 d . . . . .
 H9 H 0.811867 0.389832 0.811947 0.127 Uiso 1 1 calc R U . . .
 C10 C 0.7849(4) 0.3378(11) 0.6974(6) 0.090(3) Uani 1 1 d . . . . .
 H10 H 0.766449 0.264859 0.716440 0.108 Uiso 1 1 calc R U . . .
 C11 C 0.7849(3) 0.3695(9) 0.6122(5) 0.065(2) Uani 1 1 d . . . . .
 H11 H 0.766371 0.317856 0.573963 0.078 Uiso 1 1 calc R U . . .
 C12 C 0.7985(3) 0.8390(8) 0.4723(5) 0.0584(18) Uani 1 1 d . . . . .
 C13 C 0.7774(3) 0.9741(9) 0.4816(6) 0.072(2) Uani 1 1 d . . . . .
 H13 H 0.793045 1.059948 0.494755 0.087 Uiso 1 1 calc R U . . .
 C14 C 0.7329(4) 0.9761(10) 0.4707(7) 0.089(3) Uani 1 1 d . . . . .
 H14 H 0.717788 1.064833 0.474453 0.106 Uiso 1 1 calc R U . . .
 C15 C 0.7106(3) 0.8473(11) 0.4544(6) 0.080(3) Uani 1 1 d . . . . .
 H15 H 0.680234 0.847510 0.448433 0.096 Uiso 1 1 calc R U . . .
 C16 C 0.7335(3) 0.7171(9) 0.4469(5) 0.0618(19) Uani 1 1 d . . . . .
 H16 H 0.718026 0.630057 0.436245 0.074 Uiso 1 1 calc R U . . .
 C17 C 0.7706(2) 0.3845(8) 0.3988(4) 0.0525(16) Uani 1 1 d . U . . .
 C18 C 0.8296(3) 0.5407(9) 0.3247(5) 0.0620(19) Uani 1 1 d . U . . .
 C19 C 0.8513(3) 0.3258(9) 0.4381(5) 0.0601(18) Uani 1 1 d . U . . .
 Mo2 Mo 0.61927(2) 0.51738(6) 0.62998(3) 0.05010(18) Uani 1 1 d D . . . .
 O10 O 0.6833(2) 0.2747(7) 0.5826(4) 0.0854(19) Uani 1 1 d . U . . .
 O11 O 0.5503(3) 0.2808(11) 0.5880(6) 0.141(4) Uani 1 1 d . U . . .
 O12 O 0.6195(3) 0.5859(10) 0.4382(4) 0.126(3) Uani 1 1 d . U . . .
 N6 N 0.6198(2) 0.4649(6) 0.7693(4) 0.0554(14) Uani 1 1 d . . . . .
 C31 C 0.5929(2) 0.5386(8) 0.8178(4) 0.0520(16) Uani 1 1 d D . . . .
 C32 C 0.5871(3) 0.5049(11) 0.9017(5) 0.077(3) Uani 1 1 d . . . . .
 H32 H 0.568561 0.560679 0.933743 0.092 Uiso 1 1 calc R U . . .
 C33 C 0.6092(3) 0.3883(13) 0.9361(6) 0.084(3) Uani 1 1 d . . . . .
 H33 H 0.605437 0.361617 0.992344 0.101 Uiso 1 1 calc R U . . .
 C34 C 0.6369(3) 0.3098(11) 0.8890(6) 0.080(3) Uani 1 1 d . . . . .
 H34 H 0.652407 0.229653 0.912258 0.096 Uiso 1 1 calc R U . . .
 C35 C 0.6415(3) 0.3523(9) 0.8055(5) 0.073(2) Uani 1 1 d . . . . .
 H35 H 0.660630 0.299473 0.773155 0.087 Uiso 1 1 calc R U . . .
 C36 C 0.6595(3) 0.3676(9) 0.6013(5) 0.0580(18) Uani 1 1 d . U . . .
 C37 C 0.5764(3) 0.3706(13) 0.6048(6) 0.089(3) Uani 1 1 d . U . . .
 C38 C 0.6186(4) 0.5652(10) 0.5105(5) 0.080(3) Uani 1 1 d . U . . .
 O7 O 0.4633(6) 0.620(3) 0.615(2) 0.199(9) Uani 0.509(7) 1 d D U P C 1
 H7 H 0.451431 0.540437 0.623288 0.298 Uiso 0.509(7) 1 calc R U P C 1
 O8 O 0.5815(4) 0.8907(13) 0.5975(8) 0.071(3) Uani 0.509(7) 1 d D U P C 1
 O9 O 0.5276(4) 0.6657(15) 0.8014(8) 0.072(3) Uani 0.509(7) 1 d D U P C 1
 N5 N 0.6641(5) 0.7056(15) 0.6625(15) 0.046(3) Uani 0.509(7) 1 d D U P C 1
 C21 C 0.5283(6) 0.735(2) 0.6615(11) 0.071(3) Uani 0.509(7) 1 d D U P C 1
 C22 C 0.5351(5) 0.876(2) 0.6039(12) 0.080(3) Uani 0.509(7) 1 d D U P C 1
 H22A H 0.520623 0.862971 0.547968 0.096 Uiso 0.509(7) 1 calc R U P C 1
 H22B H 0.523233 0.963555 0.629969 0.096 Uiso 0.509(7) 1 calc R U P C 1
 C23 C 0.5965(5) 0.848(2) 0.6767(12) 0.064(3) Uani 0.509(7) 1 d D U P C 1
 H23 H 0.587461 0.920662 0.718747 0.077 Uiso 0.509(7) 1 calc R U P C 1
 C24 C 0.5066(6) 0.767(2) 0.7432(13) 0.077(4) Uani 0.509(7) 1 d D U P C 1
 H24A H 0.511526 0.868056 0.761272 0.093 Uiso 0.509(7) 1 calc R U P C 1
 H24B H 0.475458 0.748122 0.736974 0.093 Uiso 0.509(7) 1 calc R U P C 1
 C25 C 0.5720(5) 0.6817(18) 0.7871(13) 0.051(3) Uani 0.509(7) 1 d D U P C 1
 H25 H 0.584606 0.766229 0.818777 0.061 Uiso 0.509(7) 1 calc R U P C 1
 C26 C 0.6468(5) 0.8351(17) 0.6819(13) 0.053(3) Uani 0.509(7) 1 d D U P C 1
 C27 C 0.6728(7) 0.955(2) 0.704(2) 0.079(5) Uani 0.509(7) 1 d D U P C 1
 H27 H 0.660231 1.046322 0.714086 0.095 Uiso 0.509(7) 1 calc R U P C 1
 C28 C 0.7168(7) 0.939(2) 0.712(2) 0.079(4) Uani 0.509(7) 1 d D U P C 1
 H28 H 0.734467 1.017355 0.730369 0.095 Uiso 0.509(7) 1 calc R U P C 1
 C29 C 0.7348(6) 0.806(2) 0.694(2) 0.078(4) Uani 0.509(7) 1 d D U P C 1
 H29 H 0.764809 0.790915 0.700878 0.093 Uiso 0.509(7) 1 calc R U P C 1
 C30 C 0.7073(6) 0.6952(19) 0.6643(16) 0.052(3) Uani 0.509(7) 1 d D U P C 1
 H30 H 0.719563 0.608572 0.644575 0.062 Uiso 0.509(7) 1 calc R U P C 1
 N4 N 0.5759(7) 0.7009(16) 0.6933(14) 0.054(2) Uani 0.509(7) 1 d D U P C 1
 C20 C 0.5075(7) 0.600(3) 0.6148(19) 0.114(6) Uani 0.509(7) 1 d D . P C 1
 H20B H 0.516750 0.595025 0.556913 0.137 Uiso 0.509(7) 1 calc R U P C 1
 H20A H 0.515977 0.509473 0.644134 0.137 Uiso 0.509(7) 1 calc R U P C 1
 O7' O 0.5062(8) 0.838(2) 0.5137(13) 0.145(8) Uani 0.491(7) 1 d D . P C 2
 H7' H 0.486867 0.795327 0.485087 0.217 Uiso 0.491(7) 1 calc R U P C 2
 O8' O 0.5976(4) 0.9593(13) 0.6504(10) 0.078(3) Uani 0.491(7) 1 d D U P C 2
 O9' O 0.5213(4) 0.6201(14) 0.7505(10) 0.070(3) Uani 0.491(7) 1 d D U P C 2
 N5' N 0.6701(5) 0.6826(15) 0.6760(15) 0.046(3) Uani 0.491(7) 1 d D U P C 2
 C21' C 0.5405(6) 0.784(2) 0.6452(10) 0.070(3) Uani 0.491(7) 1 d D U P C 2
 C22' C 0.5510(6) 0.956(2) 0.6522(16) 0.085(5) Uani 0.491(7) 1 d D U P C 2
 H22C H 0.537331 1.010204 0.604622 0.102 Uiso 0.491(7) 1 calc R U P C 2
 H22D H 0.541380 0.996979 0.705009 0.102 Uiso 0.491(7) 1 calc R U P C 2
 C23' C 0.6097(5) 0.8467(19) 0.7054(12) 0.062(4) Uani 0.491(7) 1 d D U P C 2
 H23' H 0.605297 0.882323 0.763130 0.074 Uiso 0.491(7) 1 calc R U P C 2
 C24' C 0.5042(6) 0.737(2) 0.6972(15) 0.080(4) Uani 0.491(7) 1 d D U P C 2
 H24C H 0.494442 0.818511 0.731454 0.096 Uiso 0.491(7) 1 calc R U P C 2
 H24D H 0.479640 0.702086 0.660990 0.096 Uiso 0.491(7) 1 calc R U P C 2
 C25' C 0.5647(5) 0.657(2) 0.7721(12) 0.051(4) Uani 0.491(7) 1 d D U P C 2
 H25' H 0.563940 0.741266 0.811115 0.062 Uiso 0.491(7) 1 calc R U P C 2
 C26' C 0.6593(5) 0.8183(17) 0.6999(13) 0.049(3) Uani 0.491(7) 1 d D U P C 2
 C27' C 0.6883(6) 0.9312(19) 0.721(2) 0.076(4) Uani 0.491(7) 1 d D U P C 2
 H27' H 0.678727 1.022926 0.739044 0.091 Uiso 0.491(7) 1 calc R U P C 2
 C28' C 0.7313(6) 0.902(2) 0.7140(19) 0.074(4) Uani 0.491(7) 1 d D U P C 2
 H28' H 0.751989 0.976348 0.724403 0.089 Uiso 0.491(7) 1 calc R U P C 2
 C29' C 0.7438(6) 0.765(2) 0.692(2) 0.075(5) Uani 0.491(7) 1 d D U P C 2
 H29' H 0.773123 0.743692 0.685436 0.090 Uiso 0.491(7) 1 calc R U P C 2
 C30' C 0.7127(6) 0.6566(18) 0.6784(17) 0.054(4) Uani 0.491(7) 1 d D U P C 2
 H30' H 0.722054 0.559979 0.670687 0.065 Uiso 0.491(7) 1 calc R U P C 2
 N4' N 0.5800(7) 0.7156(15) 0.6900(13) 0.051(3) Uani 0.491(7) 1 d D U P C 2
 C20' C 0.5343(11) 0.735(4) 0.5513(17) 0.181(18) Uani 0.491(7) 1 d D . P C 2
 H20C H 0.562010 0.735579 0.524364 0.218 Uiso 0.491(7) 1 calc R U P C 2
 H20D H 0.521856 0.636927 0.547060 0.218 Uiso 0.491(7) 1 calc R U P C 2

loop_
  _atom_site_aniso_label
  _atom_site_aniso_U_11
  _atom_site_aniso_U_22
  _atom_site_aniso_U_33
  _atom_site_aniso_U_23
  _atom_site_aniso_U_13
  _atom_site_aniso_U_12
 Mo1 0.0555(3) 0.0445(3) 0.0444(3) -0.0011(2) 0.0030(2) 0.0036(2)
 O1 0.053(4) 0.138(7) 0.170(8) 0.019(6) 0.023(4) 0.006(4)
 O2 0.081(4) 0.141(7) 0.072(4) 0.009(4) -0.029(3) -0.010(4)
 O3 0.072(4) 0.068(4) 0.094(4) 0.031(3) 0.013(3) 0.002(3)
 O4 0.083(4) 0.075(4) 0.071(4) -0.007(3) 0.005(3) -0.019(3)
 O5 0.105(5) 0.107(5) 0.053(3) 0.019(3) 0.024(3) 0.012(4)
 O6 0.096(5) 0.058(3) 0.109(5) -0.011(3) -0.004(4) 0.026(3)
 N1 0.061(4) 0.050(3) 0.046(3) 0.001(3) -0.002(3) -0.005(3)
 N2 0.062(3) 0.051(3) 0.041(3) 0.008(2) 0.012(3) 0.009(3)
 N3 0.056(3) 0.042(3) 0.054(3) -0.001(2) 0.002(3) 0.013(3)
 C1 0.053(5) 0.109(8) 0.087(6) 0.002(6) 0.004(4) 0.010(5)
 C2 0.053(5) 0.076(5) 0.077(5) 0.010(4) -0.006(4) -0.005(4)
 C3 0.082(7) 0.102(8) 0.102(8) 0.001(6) -0.023(6) -0.023(6)
 C4 0.083(6) 0.066(5) 0.054(4) -0.008(4) -0.004(4) -0.005(4)
 C5 0.064(6) 0.099(8) 0.122(9) 0.043(7) 0.006(5) -0.010(5)
 C6 0.078(5) 0.043(4) 0.075(5) -0.003(4) 0.002(4) -0.004(4)
 C7 0.086(6) 0.058(4) 0.040(4) -0.003(3) -0.008(4) 0.015(4)
 C8 0.117(8) 0.117(9) 0.045(4) 0.003(5) -0.003(5) -0.002(7)
 C9 0.139(10) 0.121(10) 0.059(6) 0.034(6) 0.014(6) 0.010(8)
 C10 0.138(9) 0.075(6) 0.060(5) 0.016(5) 0.034(6) -0.001(6)
 C11 0.082(6) 0.056(4) 0.058(4) 0.007(4) 0.012(4) 0.007(4)
 C12 0.069(5) 0.046(4) 0.061(4) 0.004(3) 0.003(4) 0.010(3)
 C13 0.081(6) 0.049(4) 0.088(6) -0.008(4) 0.005(5) 0.013(4)
 C14 0.097(7) 0.053(5) 0.115(8) 0.003(5) 0.001(6) 0.027(5)
 C15 0.069(6) 0.084(7) 0.088(6) 0.001(5) 0.002(5) 0.030(5)
 C16 0.060(5) 0.062(5) 0.064(5) -0.003(4) 0.001(4) 0.010(4)
 C17 0.063(4) 0.048(4) 0.047(4) 0.000(3) 0.009(3) 0.005(3)
 C18 0.059(4) 0.069(5) 0.057(4) 0.005(4) 0.002(3) 0.010(4)
 C19 0.067(5) 0.059(4) 0.053(4) -0.004(3) 0.000(3) -0.005(4)
 Mo2 0.0653(4) 0.0434(3) 0.0422(3) -0.0046(2) 0.0087(2) 0.0053(3)
 O10 0.088(4) 0.081(4) 0.086(4) -0.033(3) 0.002(3) 0.022(3)
 O11 0.121(6) 0.150(8) 0.156(7) -0.075(6) 0.060(6) -0.062(6)
 O12 0.205(8) 0.124(6) 0.047(3) 0.021(4) -0.001(4) 0.016(6)
 N6 0.078(4) 0.041(3) 0.048(3) -0.002(2) 0.008(3) 0.002(3)
 C31 0.065(4) 0.046(4) 0.047(4) 0.000(3) 0.018(3) -0.006(3)
 C32 0.078(6) 0.103(7) 0.053(4) 0.007(5) 0.032(4) 0.003(5)
 C33 0.081(6) 0.121(9) 0.050(5) 0.029(5) 0.007(4) -0.011(6)
 C34 0.098(7) 0.077(6) 0.063(5) 0.028(5) -0.010(5) 0.001(5)
 C35 0.108(7) 0.055(5) 0.055(4) 0.014(4) 0.006(4) 0.015(5)
 C36 0.065(5) 0.055(4) 0.054(4) -0.011(3) 0.002(3) 0.001(4)
 C37 0.077(6) 0.112(8) 0.082(6) -0.037(6) 0.034(5) -0.018(6)
 C38 0.131(8) 0.064(5) 0.045(4) 0.003(4) 0.005(5) 0.016(5)
 O7 0.095(8) 0.237(18) 0.263(19) -0.025(16) -0.009(10) -0.011(9)
 O8 0.077(5) 0.058(6) 0.079(6) 0.030(5) 0.021(4) 0.018(5)
 O9 0.072(5) 0.076(7) 0.073(6) 0.019(6) 0.032(5) 0.013(5)
 N5 0.066(4) 0.033(4) 0.038(6) 0.008(4) 0.005(4) 0.009(4)
 C21 0.074(5) 0.071(6) 0.072(6) 0.016(5) 0.022(4) 0.015(4)
 C22 0.076(5) 0.082(8) 0.084(8) 0.027(6) 0.022(5) 0.023(5)
 C23 0.076(5) 0.042(4) 0.077(7) 0.022(5) 0.025(4) 0.018(4)
 C24 0.076(6) 0.073(8) 0.087(7) 0.023(6) 0.035(6) 0.016(6)
 C25 0.073(5) 0.033(7) 0.048(6) -0.009(6) 0.025(4) 0.000(5)
 C26 0.077(5) 0.033(4) 0.050(8) 0.011(5) 0.016(5) 0.010(4)
 C27 0.080(8) 0.042(6) 0.118(12) -0.018(8) 0.027(9) 0.009(6)
 C28 0.079(8) 0.050(7) 0.111(8) -0.026(7) 0.020(9) 0.006(7)
 C29 0.068(7) 0.054(8) 0.112(8) -0.031(9) 0.007(8) 0.008(6)
 C30 0.067(4) 0.037(6) 0.050(8) 0.006(6) -0.002(5) 0.009(4)
 N4 0.074(4) 0.042(5) 0.050(5) 0.005(4) 0.024(4) 0.011(4)
 C20 0.094(8) 0.101(10) 0.146(17) -0.021(10) -0.001(10) 0.001(8)
 O7' 0.17(2) 0.150(18) 0.112(15) -0.005(12) -0.027(13) 0.052(15)
 O8' 0.087(6) 0.056(6) 0.095(7) 0.034(5) 0.026(6) 0.024(5)
 O9' 0.058(6) 0.068(7) 0.086(8) 0.024(7) 0.008(6) -0.002(5)
 N5' 0.064(6) 0.035(5) 0.039(7) 0.002(6) 0.004(5) 0.012(5)
 C21' 0.071(7) 0.070(8) 0.071(7) 0.015(6) 0.022(6) 0.022(6)
 C22' 0.078(9) 0.071(9) 0.108(11) 0.021(8) 0.019(8) 0.018(8)
 C23' 0.079(9) 0.038(6) 0.073(9) 0.015(7) 0.030(7) 0.022(7)
 C24' 0.076(7) 0.079(7) 0.087(9) 0.024(7) 0.020(7) 0.011(6)
 C25' 0.075(8) 0.041(7) 0.041(7) -0.014(7) 0.028(6) -0.004(6)
 C26' 0.073(7) 0.033(5) 0.041(7) 0.014(5) 0.011(6) 0.011(6)
 C27' 0.075(10) 0.043(7) 0.111(10) -0.022(7) 0.019(10) 0.019(8)
 C28' 0.067(8) 0.047(8) 0.108(8) -0.030(8) 0.014(9) 0.013(7)
 C29' 0.064(9) 0.053(10) 0.107(9) -0.034(10) 0.003(9) 0.015(7)
 C30' 0.065(7) 0.036(8) 0.060(10) -0.002(8) -0.010(7) 0.011(6)
 N4' 0.066(7) 0.044(6) 0.043(5) 0.009(5) 0.017(5) 0.012(6)
 C20' 0.14(3) 0.24(4) 0.16(3) 0.04(3) -0.03(2) 0.13(3)

_geom_special_details
;
 All esds (except the esd in the dihedral angle between two l.s. planes)
 are estimated using the full covariance matrix.  The cell esds are taken
 into account individually in the estimation of esds in distances, angles
 and torsion angles; correlations between esds in cell parameters are only
 used when they are defined by crystal symmetry.  An approximate (isotropic)
 treatment of cell esds is used for estimating esds involving l.s. planes.
;
loop_
  _geom_bond_atom_site_label_1
  _geom_bond_atom_site_label_2
  _geom_bond_distance
  _geom_bond_site_symmetry_2
  _geom_bond_publ_flag
 Mo1 N1 2.380(6) . ?
 Mo1 N2 2.252(5) . ?
 Mo1 N3 2.255(5) . ?
 Mo1 C17 1.892(8) . ?
 Mo1 C18 1.929(8) . ?
 Mo1 C19 1.929(8) . ?
 O1 H1A 0.9601 . ?
 O1 H1B 0.9602 . ?
 O1 C1 1.440(10) . ?
 O2 C3 1.413(12) . ?
 O2 C4 1.418(10) . ?
 O3 C5 1.422(11) . ?
 O3 C6 1.396(10) . ?
 O4 C17 1.175(9) . ?
 O5 C18 1.154(9) . ?
 O6 C19 1.153(9) . ?
 N1 C2 1.544(10) . ?
 N1 C4 1.487(9) . ?
 N1 C6 1.498(9) . ?
 N2 C7 1.297(10) . ?
 N2 C11 1.348(10) . ?
 N3 C12 1.352(10) . ?
 N3 C16 1.331(9) . ?
 C1 H1C 0.9700 . ?
 C1 H1D 0.9700 . ?
 C1 C2 1.498(13) . ?
 C2 C3 1.534(13) . ?
 C2 C5 1.536(12) . ?
 C3 H3A 0.9700 . ?
 C3 H3B 0.9700 . ?
 C4 H4 0.9800 . ?
 C4 C7 1.508(12) . ?
 C5 H5A 0.9700 . ?
 C5 H5B 0.9700 . ?
 C6 H6 0.9800 . ?
 C6 C12 1.498(11) . ?
 C7 C8 1.400(11) . ?
 C8 H8 0.9300 . ?
 C8 C9 1.382(16) . ?
 C9 H9 0.9300 . ?
 C9 C10 1.357(15) . ?
 C10 H10 0.9300 . ?
 C10 C11 1.371(11) . ?
 C11 H11 0.9300 . ?
 C12 C13 1.395(10) . ?
 C13 H13 0.9300 . ?
 C13 C14 1.365(13) . ?
 C14 H14 0.9300 . ?
 C14 C15 1.368(14) . ?
 C15 H15 0.9300 . ?
 C15 C16 1.380(11) . ?
 C16 H16 0.9300 . ?
 Mo2 N6 2.241(6) . ?
 Mo2 C36 1.903(8) . ?
 Mo2 C37 1.894(11) . ?
 Mo2 C38 1.928(8) . ?
 Mo2 N5 2.230(11) . ?
 Mo2 N4 2.381(12) . ?
 Mo2 N5' 2.248(11) . ?
 Mo2 N4' 2.383(12) . ?
 O10 C36 1.162(9) . ?
 O11 C37 1.161(12) . ?
 O12 C38 1.153(10) . ?
 N6 C31 1.333(9) . ?
 N6 C35 1.327(9) . ?
 C31 C32 1.375(10) . ?
 C31 C25 1.510(14) . ?
 C31 C25' 1.529(14) . ?
 C32 H32 0.9300 . ?
 C32 C33 1.350(13) . ?
 C33 H33 0.9300 . ?
 C33 C34 1.360(14) . ?
 C34 H34 0.9300 . ?
 C34 C35 1.383(11) . ?
 C35 H35 0.9300 . ?
 O7 H7 0.8200 . ?
 O7 C20 1.37(2) . ?
 O8 C22 1.440(18) . ?
 O8 C23 1.358(17) . ?
 O9 C24 1.421(16) . ?
 O9 C25 1.400(16) . ?
 N5 C26 1.328(14) . ?
 N5 C30 1.326(15) . ?
 C21 C22 1.59(2) . ?
 C21 C24 1.51(2) . ?
 C21 N4 1.55(3) . ?
 C21 C20 1.54(2) . ?
 C22 H22A 0.9700 . ?
 C22 H22B 0.9700 . ?
 C23 H23 0.9800 . ?
 C23 C26 1.545(17) . ?
 C23 N4 1.506(14) . ?
 C24 H24A 0.9700 . ?
 C24 H24B 0.9700 . ?
 C25 H25 0.9800 . ?
 C25 N4 1.497(14) . ?
 C26 C27 1.379(17) . ?
 C27 H27 0.9300 . ?
 C27 C28 1.36(2) . ?
 C28 H28 0.9300 . ?
 C28 C29 1.358(19) . ?
 C29 H29 0.9300 . ?
 C29 C30 1.375(17) . ?
 C30 H30 0.9300 . ?
 C20 H20B 0.9700 . ?
 C20 H20A 0.9700 . ?
 O7' H7' 0.8200 . ?
 O7' C20' 1.38(2) . ?
 O8' C22' 1.432(18) . ?
 O8' C23' 1.373(16) . ?
 O9' C24' 1.430(16) . ?
 O9' C25' 1.393(15) . ?
 N5' C26' 1.332(13) . ?
 N5' C30' 1.326(14) . ?
 C21' C22' 1.59(2) . ?
 C21' C24' 1.48(2) . ?
 C21' N4' 1.50(3) . ?
 C21' C20' 1.54(3) . ?
 C22' H22C 0.9700 . ?
 C22' H22D 0.9700 . ?
 C23' H23' 0.9800 . ?
 C23' C26' 1.549(17) . ?
 C23' N4' 1.506(14) . ?
 C24' H24C 0.9700 . ?
 C24' H24D 0.9700 . ?
 C25' H25' 0.9800 . ?
 C25' N4' 1.496(13) . ?
 C26' C27' 1.383(17) . ?
 C27' H27' 0.9300 . ?
 C27' C28' 1.354(19) . ?
 C28' H28' 0.9300 . ?
 C28' C29' 1.355(18) . ?
 C29' H29' 0.9300 . ?
 C29' C30' 1.373(17) . ?
 C30' H30' 0.9300 . ?
 C20' H20C 0.9700 . ?
 C20' H20D 0.9700 . ?

loop_
  _geom_angle_atom_site_label_1
  _geom_angle_atom_site_label_2
  _geom_angle_atom_site_label_3
  _geom_angle
  _geom_angle_site_symmetry_1
  _geom_angle_site_symmetry_3
  _geom_angle_publ_flag
 N2 Mo1 N1 73.2(2) . . ?
 N2 Mo1 N3 86.6(2) . . ?
 N3 Mo1 N1 73.6(2) . . ?
 C17 Mo1 N1 167.7(3) . . ?
 C17 Mo1 N2 100.5(3) . . ?
 C17 Mo1 N3 95.8(3) . . ?
 C17 Mo1 C18 86.7(3) . . ?
 C17 Mo1 C19 84.6(3) . . ?
 C18 Mo1 N1 100.2(3) . . ?
 C18 Mo1 N2 172.5(3) . . ?
 C18 Mo1 N3 94.8(3) . . ?
 C18 Mo1 C19 88.6(3) . . ?
 C19 Mo1 N1 105.6(3) . . ?
 C19 Mo1 N2 90.0(3) . . ?
 C19 Mo1 N3 176.6(3) . . ?
 C1 O1 H1A 109.3 . . ?
 C1 O1 H1B 109.2 . . ?
 C3 O2 C4 105.7(7) . . ?
 C6 O3 C5 104.5(7) . . ?
 C2 N1 Mo1 119.6(5) . . ?
 C4 N1 Mo1 111.9(4) . . ?
 C4 N1 C2 105.7(6) . . ?
 C4 N1 C6 111.1(6) . . ?
 C6 N1 Mo1 106.8(4) . . ?
 C6 N1 C2 101.3(6) . . ?
 C7 N2 Mo1 121.1(5) . . ?
 C7 N2 C11 118.3(7) . . ?
 C11 N2 Mo1 120.3(5) . . ?
 C12 N3 Mo1 117.4(5) . . ?
 C16 N3 Mo1 125.1(5) . . ?
 C16 N3 C12 117.5(6) . . ?
 O1 C1 H1C 109.9 . . ?
 O1 C1 H1D 109.9 . . ?
 O1 C1 C2 108.9(9) . . ?
 H1C C1 H1D 108.3 . . ?
 C2 C1 H1C 109.9 . . ?
 C2 C1 H1D 109.9 . . ?
 C1 C2 N1 112.3(7) . . ?
 C1 C2 C3 111.1(8) . . ?
 C1 C2 C5 113.1(9) . . ?
 C3 C2 N1 100.4(7) . . ?
 C3 C2 C5 116.4(9) . . ?
 C5 C2 N1 102.5(6) . . ?
 O2 C3 C2 103.6(7) . . ?
 O2 C3 H3A 111.0 . . ?
 O2 C3 H3B 111.0 . . ?
 C2 C3 H3A 111.0 . . ?
 C2 C3 H3B 111.0 . . ?
 H3A C3 H3B 109.0 . . ?
 O2 C4 N1 106.2(7) . . ?
 O2 C4 H4 108.4 . . ?
 O2 C4 C7 110.2(7) . . ?
 N1 C4 H4 108.4 . . ?
 N1 C4 C7 114.9(6) . . ?
 C7 C4 H4 108.4 . . ?
 O3 C5 C2 106.2(7) . . ?
 O3 C5 H5A 110.5 . . ?
 O3 C5 H5B 110.5 . . ?
 C2 C5 H5A 110.5 . . ?
 C2 C5 H5B 110.5 . . ?
 H5A C5 H5B 108.7 . . ?
 O3 C6 N1 103.8(6) . . ?
 O3 C6 H6 109.4 . . ?
 O3 C6 C12 111.5(7) . . ?
 N1 C6 H6 109.4 . . ?
 N1 C6 C12 113.1(6) . . ?
 C12 C6 H6 109.4 . . ?
 N2 C7 C4 118.5(6) . . ?
 N2 C7 C8 124.5(9) . . ?
 C8 C7 C4 117.0(8) . . ?
 C7 C8 H8 121.9 . . ?
 C9 C8 C7 116.3(10) . . ?
 C9 C8 H8 121.9 . . ?
 C8 C9 H9 120.3 . . ?
 C10 C9 C8 119.5(9) . . ?
 C10 C9 H9 120.3 . . ?
 C9 C10 H10 119.8 . . ?
 C9 C10 C11 120.4(10) . . ?
 C11 C10 H10 119.8 . . ?
 N2 C11 C10 121.0(9) . . ?
 N2 C11 H11 119.5 . . ?
 C10 C11 H11 119.5 . . ?
 N3 C12 C6 117.6(6) . . ?
 N3 C12 C13 123.0(8) . . ?
 C13 C12 C6 119.5(7) . . ?
 C12 C13 H13 121.1 . . ?
 C14 C13 C12 117.7(8) . . ?
 C14 C13 H13 121.1 . . ?
 C13 C14 H14 120.1 . . ?
 C13 C14 C15 119.9(8) . . ?
 C15 C14 H14 120.1 . . ?
 C14 C15 H15 120.3 . . ?
 C14 C15 C16 119.4(9) . . ?
 C16 C15 H15 120.3 . . ?
 N3 C16 C15 122.5(8) . . ?
 N3 C16 H16 118.7 . . ?
 C15 C16 H16 118.7 . . ?
 O4 C17 Mo1 179.0(6) . . ?
 O5 C18 Mo1 177.7(8) . . ?
 O6 C19 Mo1 177.6(8) . . ?
 N6 Mo2 N4 73.3(6) . . ?
 N6 Mo2 N5' 82.0(7) . . ?
 N6 Mo2 N4' 75.4(5) . . ?
 C36 Mo2 N6 96.4(3) . . ?
 C36 Mo2 C38 84.3(4) . . ?
 C36 Mo2 N5 101.5(5) . . ?
 C36 Mo2 N4 168.6(7) . . ?
 C36 Mo2 N5' 95.9(5) . . ?
 C36 Mo2 N4' 167.8(7) . . ?
 C37 Mo2 N6 91.3(4) . . ?
 C37 Mo2 C36 84.4(4) . . ?
 C37 Mo2 C38 89.1(5) . . ?
 C37 Mo2 N5 174.2(5) . . ?
 C37 Mo2 N4 100.3(6) . . ?
 C37 Mo2 N5' 173.2(7) . . ?
 C37 Mo2 N4' 104.5(6) . . ?
 C38 Mo2 N6 179.2(3) . . ?
 C38 Mo2 N5 91.4(7) . . ?
 C38 Mo2 N4 106.0(6) . . ?
 C38 Mo2 N5' 97.6(7) . . ?
 C38 Mo2 N4' 103.9(6) . . ?
 N5 Mo2 N6 88.1(7) . . ?
 N5 Mo2 N4 74.0(8) . . ?
 N5' Mo2 N4' 74.3(7) . . ?
 C31 N6 Mo2 118.9(5) . . ?
 C35 N6 Mo2 123.8(5) . . ?
 C35 N6 C31 116.8(7) . . ?
 N6 C31 C32 123.7(7) . . ?
 N6 C31 C25 120.7(9) . . ?
 N6 C31 C25' 115.7(9) . . ?
 C32 C31 C25 114.9(10) . . ?
 C32 C31 C25' 120.4(10) . . ?
 C31 C32 H32 121.0 . . ?
 C33 C32 C31 118.0(8) . . ?
 C33 C32 H32 121.0 . . ?
 C32 C33 H33 119.8 . . ?
 C32 C33 C34 120.3(8) . . ?
 C34 C33 H33 119.8 . . ?
 C33 C34 H34 120.9 . . ?
 C33 C34 C35 118.2(9) . . ?
 C35 C34 H34 120.9 . . ?
 N6 C35 C34 123.0(9) . . ?
 N6 C35 H35 118.5 . . ?
 C34 C35 H35 118.5 . . ?
 O10 C36 Mo2 178.4(7) . . ?
 O11 C37 Mo2 178.9(10) . . ?
 O12 C38 Mo2 175.9(9) . . ?
 C20 O7 H7 109.5 . . ?
 C23 O8 C22 101.2(11) . . ?
 C25 O9 C24 103.8(11) . . ?
 C26 N5 Mo2 118.4(11) . . ?
 C30 N5 Mo2 123.6(11) . . ?
 C30 N5 C26 118.0(12) . . ?
 C24 C21 C22 114.4(15) . . ?
 C24 C21 N4 102.5(13) . . ?
 C24 C21 C20 111.4(18) . . ?
 N4 C21 C22 101.1(14) . . ?
 C20 C21 C22 115.4(18) . . ?
 C20 C21 N4 110.7(15) . . ?
 O8 C22 C21 106.0(12) . . ?
 O8 C22 H22A 110.5 . . ?
 O8 C22 H22B 110.5 . . ?
 C21 C22 H22A 110.5 . . ?
 C21 C22 H22B 110.5 . . ?
 H22A C22 H22B 108.7 . . ?
 O8 C23 H23 109.7 . . ?
 O8 C23 C26 110.8(12) . . ?
 O8 C23 N4 106.5(16) . . ?
 C26 C23 H23 109.7 . . ?
 N4 C23 H23 109.7 . . ?
 N4 C23 C26 110.5(15) . . ?
 O9 C24 C21 102.8(12) . . ?
 O9 C24 H24A 111.2 . . ?
 O9 C24 H24B 111.2 . . ?
 C21 C24 H24A 111.2 . . ?
 C21 C24 H24B 111.2 . . ?
 H24A C24 H24B 109.1 . . ?
 C31 C25 H25 111.0 . . ?
 O9 C25 C31 105.0(11) . . ?
 O9 C25 H25 111.0 . . ?
 O9 C25 N4 107.6(14) . . ?
 N4 C25 C31 111.0(16) . . ?
 N4 C25 H25 111.0 . . ?
 N5 C26 C23 117.9(13) . . ?
 N5 C26 C27 121.2(14) . . ?
 C27 C26 C23 120.9(13) . . ?
 C26 C27 H27 120.1 . . ?
 C28 C27 C26 119.8(15) . . ?
 C28 C27 H27 120.1 . . ?
 C27 C28 H28 120.3 . . ?
 C27 C28 C29 119.4(16) . . ?
 C29 C28 H28 120.3 . . ?
 C28 C29 H29 121.1 . . ?
 C28 C29 C30 117.8(16) . . ?
 C30 C29 H29 121.1 . . ?
 N5 C30 C29 123.3(15) . . ?
 N5 C30 H30 118.4 . . ?
 C29 C30 H30 118.4 . . ?
 C21 N4 Mo2 122.9(13) . . ?
 C23 N4 Mo2 107.2(12) . . ?
 C23 N4 C21 99.5(14) . . ?
 C25 N4 Mo2 114.1(13) . . ?
 C25 N4 C21 102.5(12) . . ?
 C25 N4 C23 109.3(14) . . ?
 O7 C20 C21 106.3(19) . . ?
 O7 C20 H20B 110.5 . . ?
 O7 C20 H20A 110.5 . . ?
 C21 C20 H20B 110.5 . . ?
 C21 C20 H20A 110.5 . . ?
 H20B C20 H20A 108.7 . . ?
 C20' O7' H7' 109.5 . . ?
 C23' O8' C22' 101.9(11) . . ?
 C25' O9' C24' 106.3(11) . . ?
 C26' N5' Mo2 121.6(11) . . ?
 C30' N5' Mo2 123.8(11) . . ?
 C30' N5' C26' 114.6(11) . . ?
 C24' C21' C22' 113.6(15) . . ?
 C24' C21' N4' 103.5(13) . . ?
 C24' C21' C20' 113(2) . . ?
 N4' C21' C22' 102.4(14) . . ?
 N4' C21' C20' 112.5(14) . . ?
 C20' C21' C22' 111(2) . . ?
 O8' C22' C21' 102.6(12) . . ?
 O8' C22' H22C 111.2 . . ?
 O8' C22' H22D 111.2 . . ?
 C21' C22' H22C 111.2 . . ?
 C21' C22' H22D 111.2 . . ?
 H22C C22' H22D 109.2 . . ?
 O8' C23' H23' 107.1 . . ?
 O8' C23' C26' 108.5(11) . . ?
 O8' C23' N4' 110.1(15) . . ?
 C26' C23' H23' 107.1 . . ?
 N4' C23' H23' 107.1 . . ?
 N4' C23' C26' 116.5(14) . . ?
 O9' C24' C21' 105.9(13) . . ?
 O9' C24' H24C 110.6 . . ?
 O9' C24' H24D 110.6 . . ?
 C21' C24' H24C 110.6 . . ?
 C21' C24' H24D 110.6 . . ?
 H24C C24' H24D 108.7 . . ?
 C31 C25' H25' 106.5 . . ?
 O9' C25' C31 117.0(12) . . ?
 O9' C25' H25' 106.5 . . ?
 O9' C25' N4' 102.5(13) . . ?
 N4' C25' C31 117.1(15) . . ?
 N4' C25' H25' 106.5 . . ?
 N5' C26' C23' 115.5(12) . . ?
 N5' C26' C27' 125.5(13) . . ?
 C27' C26' C23' 119.0(13) . . ?
 C26' C27' H27' 121.5 . . ?
 C28' C27' C26' 117.1(14) . . ?
 C28' C27' H27' 121.5 . . ?
 C27' C28' H28' 120.4 . . ?
 C27' C28' C29' 119.2(15) . . ?
 C29' C28' H28' 120.4 . . ?
 C28' C29' H29' 120.3 . . ?
 C28' C29' C30' 119.3(16) . . ?
 C30' C29' H29' 120.3 . . ?
 N5' C30' C29' 123.6(14) . . ?
 N5' C30' H30' 118.2 . . ?
 C29' C30' H30' 118.2 . . ?
 C21' N4' Mo2 122.5(13) . . ?
 C21' N4' C23' 102.4(13) . . ?
 C23' N4' Mo2 110.0(12) . . ?
 C25' N4' Mo2 105.4(12) . . ?
 C25' N4' C21' 105.4(13) . . ?
 C25' N4' C23' 111.0(14) . . ?
 O7' C20' C21' 104.9(19) . . ?
 O7' C20' H20C 110.8 . . ?
 O7' C20' H20D 110.8 . . ?
 C21' C20' H20C 110.8 . . ?
 C21' C20' H20D 110.8 . . ?
 H20C C20' H20D 108.8 . . ?

loop_
  _geom_hbond_atom_site_label_D
  _geom_hbond_atom_site_label_H
  _geom_hbond_atom_site_label_A
  _geom_hbond_distance_DH
  _geom_hbond_distance_HA
  _geom_hbond_distance_DA
  _geom_hbond_angle_DHA
  _geom_hbond_site_symmetry_A
  _geom_hbond_publ_flag
 O1 H1A O1 0.96 1.76 2.718(17) 174.9 3_766 yes
 O7 H7 O12 0.82 2.59 3.22(2) 134.0 3_666 yes
 O7' H7' O11 0.82 1.72 2.53(2) 171.2 3_666 yes

loop_
  _geom_torsion_atom_site_label_1
  _geom_torsion_atom_site_label_2
  _geom_torsion_atom_site_label_3
  _geom_torsion_atom_site_label_4
  _geom_torsion
  _geom_torsion_site_symmetry_1
  _geom_torsion_site_symmetry_2
  _geom_torsion_site_symmetry_3
  _geom_torsion_site_symmetry_4
  _geom_torsion_publ_flag
 Mo1 N1 C2 C1 -24.3(9) . . . . ?
 Mo1 N1 C2 C3 -142.4(6) . . . . ?
 Mo1 N1 C2 C5 97.3(7) . . . . ?
 Mo1 N1 C4 O2 121.6(6) . . . . ?
 Mo1 N1 C4 C7 -0.5(8) . . . . ?
 Mo1 N1 C6 O3 -84.6(6) . . . . ?
 Mo1 N1 C6 C12 36.4(7) . . . . ?
 Mo1 N2 C7 C4 8.3(10) . . . . ?
 Mo1 N2 C7 C8 -171.9(7) . . . . ?
 Mo1 N2 C11 C10 172.3(7) . . . . ?
 Mo1 N3 C12 C6 -0.6(9) . . . . ?
 Mo1 N3 C12 C13 180.0(6) . . . . ?
 Mo1 N3 C16 C15 -179.3(6) . . . . ?
 O1 C1 C2 N1 -177.2(7) . . . . ?
 O1 C1 C2 C3 -65.6(11) . . . . ?
 O1 C1 C2 C5 67.4(10) . . . . ?
 O2 C4 C7 N2 -124.8(8) . . . . ?
 O2 C4 C7 C8 55.4(10) . . . . ?
 O3 C6 C12 N3 90.6(8) . . . . ?
 O3 C6 C12 C13 -90.0(9) . . . . ?
 N1 C2 C3 O2 35.6(10) . . . . ?
 N1 C2 C5 O3 -7.4(10) . . . . ?
 N1 C4 C7 N2 -4.8(11) . . . . ?
 N1 C4 C7 C8 175.4(8) . . . . ?
 N1 C6 C12 N3 -25.9(10) . . . . ?
 N1 C6 C12 C13 153.5(7) . . . . ?
 N2 C7 C8 C9 -0.8(15) . . . . ?
 N3 C12 C13 C14 -1.0(14) . . . . ?
 C1 C2 C3 O2 -83.3(10) . . . . ?
 C1 C2 C5 O3 113.7(9) . . . . ?
 C2 N1 C4 O2 -10.1(8) . . . . ?
 C2 N1 C4 C7 -132.3(7) . . . . ?
 C2 N1 C6 O3 41.3(7) . . . . ?
 C2 N1 C6 C12 162.3(7) . . . . ?
 C3 O2 C4 N1 34.3(9) . . . . ?
 C3 O2 C4 C7 159.4(8) . . . . ?
 C3 C2 C5 O3 -115.8(10) . . . . ?
 C4 O2 C3 C2 -44.4(10) . . . . ?
 C4 N1 C2 C1 102.9(8) . . . . ?
 C4 N1 C2 C3 -15.2(8) . . . . ?
 C4 N1 C2 C5 -135.4(8) . . . . ?
 C4 N1 C6 O3 153.1(6) . . . . ?
 C4 N1 C6 C12 -85.9(8) . . . . ?
 C4 C7 C8 C9 178.9(10) . . . . ?
 C5 O3 C6 N1 -47.9(8) . . . . ?
 C5 O3 C6 C12 -169.9(7) . . . . ?
 C5 C2 C3 O2 145.3(9) . . . . ?
 C6 O3 C5 C2 34.1(10) . . . . ?
 C6 N1 C2 C1 -141.2(7) . . . . ?
 C6 N1 C2 C3 100.7(7) . . . . ?
 C6 N1 C2 C5 -19.6(8) . . . . ?
 C6 N1 C4 O2 -119.1(7) . . . . ?
 C6 N1 C4 C7 118.7(7) . . . . ?
 C6 C12 C13 C14 179.6(9) . . . . ?
 C7 N2 C11 C10 -1.6(12) . . . . ?
 C7 C8 C9 C10 -0.6(18) . . . . ?
 C8 C9 C10 C11 0.9(18) . . . . ?
 C9 C10 C11 N2 0.3(15) . . . . ?
 C11 N2 C7 C4 -177.8(7) . . . . ?
 C11 N2 C7 C8 1.9(12) . . . . ?
 C12 N3 C16 C15 1.8(12) . . . . ?
 C12 C13 C14 C15 2.3(16) . . . . ?
 C13 C14 C15 C16 -1.7(16) . . . . ?
 C14 C15 C16 N3 -0.5(14) . . . . ?
 C16 N3 C12 C6 178.4(7) . . . . ?
 C16 N3 C12 C13 -1.1(11) . . . . ?
 Mo2 N6 C31 C32 172.8(7) . . . . ?
 Mo2 N6 C31 C25 -17.2(12) . . . . ?
 Mo2 N6 C31 C25' -1.6(11) . . . . ?
 Mo2 N6 C35 C34 -171.2(7) . . . . ?
 Mo2 N5 C26 C23 -3(2) . . . . ?
 Mo2 N5 C26 C27 179(2) . . . . ?
 Mo2 N5 C30 C29 -172(2) . . . . ?
 Mo2 N5' C26' C23' 8(2) . . . . ?
 Mo2 N5' C26' C27' -173(2) . . . . ?
 Mo2 N5' C30' C29' 168(3) . . . . ?
 N6 C31 C32 C33 -1.7(14) . . . . ?
 N6 C31 C25 O9 131.2(12) . . . . ?
 N6 C31 C25 N4 15.3(18) . . . . ?
 N6 C31 C25' O9' 101.3(15) . . . . ?
 N6 C31 C25' N4' -21.0(18) . . . . ?
 C31 N6 C35 C34 0.4(13) . . . . ?
 C31 C32 C33 C34 1.4(15) . . . . ?
 C31 C25 N4 Mo2 -6.3(18) . . . . ?
 C31 C25 N4 C21 128.8(13) . . . . ?
 C31 C25 N4 C23 -126.3(16) . . . . ?
 C31 C25' N4' Mo2 29.6(17) . . . . ?
 C31 C25' N4' C21' 160.4(15) . . . . ?
 C31 C25' N4' C23' -89.5(19) . . . . ?
 C32 C31 C25 O9 -58.0(17) . . . . ?
 C32 C31 C25 N4 -174.0(13) . . . . ?
 C32 C31 C25' O9' -73(2) . . . . ?
 C32 C31 C25' N4' 164.4(13) . . . . ?
 C32 C33 C34 C35 -0.4(16) . . . . ?
 C33 C34 C35 N6 -0.6(15) . . . . ?
 C35 N6 C31 C32 0.7(12) . . . . ?
 C35 N6 C31 C25 170.7(11) . . . . ?
 C35 N6 C31 C25' -173.7(10) . . . . ?
 O8 C23 C26 N5 -89(2) . . . . ?
 O8 C23 C26 C27 90(2) . . . . ?
 O8 C23 N4 Mo2 83.5(17) . . . . ?
 O8 C23 N4 C21 -45.4(16) . . . . ?
 O8 C23 N4 C25 -152.3(14) . . . . ?
 O9 C25 N4 Mo2 -120.6(15) . . . . ?
 O9 C25 N4 C21 14.5(17) . . . . ?
 O9 C25 N4 C23 119.4(16) . . . . ?
 N5 C26 C27 C28 -4(4) . . . . ?
 C22 O8 C23 C26 172.5(15) . . . . ?
 C22 O8 C23 N4 52.3(18) . . . . ?
 C22 C21 C24 O9 -144.6(15) . . . . ?
 C22 C21 N4 Mo2 -98.6(15) . . . . ?
 C22 C21 N4 C23 19.1(17) . . . . ?
 C22 C21 N4 C25 131.5(15) . . . . ?
 C22 C21 C20 O7 -86(3) . . . . ?
 C23 O8 C22 C21 -36.7(19) . . . . ?
 C23 C26 C27 C28 177(2) . . . . ?
 C24 O9 C25 C31 -156.8(15) . . . . ?
 C24 O9 C25 N4 -38.5(19) . . . . ?
 C24 C21 C22 O8 118.2(18) . . . . ?
 C24 C21 N4 Mo2 143.1(13) . . . . ?
 C24 C21 N4 C23 -99.2(16) . . . . ?
 C24 C21 N4 C25 13.2(17) . . . . ?
 C24 C21 C20 O7 47(3) . . . . ?
 C25 C31 C32 C33 -172.2(11) . . . . ?
 C25 O9 C24 C21 47(2) . . . . ?
 C26 N5 C30 C29 7(3) . . . . ?
 C26 C23 N4 Mo2 -36.8(18) . . . . ?
 C26 C23 N4 C21 -165.8(14) . . . . ?
 C26 C23 N4 C25 87.3(18) . . . . ?
 C26 C27 C28 C29 3(4) . . . . ?
 C27 C28 C29 C30 3(4) . . . . ?
 C28 C29 C30 N5 -8(4) . . . . ?
 C30 N5 C26 C23 177.9(17) . . . . ?
 C30 N5 C26 C27 -1(3) . . . . ?
 N4 C21 C22 O8 8.9(19) . . . . ?
 N4 C21 C24 O9 -36.1(18) . . . . ?
 N4 C21 C20 O7 160(2) . . . . ?
 N4 C23 C26 N5 28(2) . . . . ?
 N4 C23 C26 C27 -153(2) . . . . ?
 C20 C21 C22 O8 -110.5(18) . . . . ?
 C20 C21 C24 O9 82(2) . . . . ?
 C20 C21 N4 Mo2 24(2) . . . . ?
 C20 C21 N4 C23 141.9(18) . . . . ?
 C20 C21 N4 C25 -105.7(18) . . . . ?
 O8' C23' C26' N5' -120.3(18) . . . . ?
 O8' C23' C26' C27' 61(2) . . . . ?
 O8' C23' N4' Mo2 110.9(14) . . . . ?
 O8' C23' N4' C21' -20.8(16) . . . . ?
 O8' C23' N4' C25' -132.9(15) . . . . ?
 O9' C25' N4' Mo2 -99.9(15) . . . . ?
 O9' C25' N4' C21' 30.9(17) . . . . ?
 O9' C25' N4' C23' 141.0(14) . . . . ?
 N5' C26' C27' C28' 2(4) . . . . ?
 C22' O8' C23' C26' 171.0(15) . . . . ?
 C22' O8' C23' N4' 42.4(19) . . . . ?
 C22' C21' C24' O9' -125.0(17) . . . . ?
 C22' C21' N4' Mo2 -131.1(13) . . . . ?
 C22' C21' N4' C23' -7.4(16) . . . . ?
 C22' C21' N4' C25' 108.7(15) . . . . ?
 C22' C21' C20' O7' -48(3) . . . . ?
 C23' O8' C22' C21' -44.7(19) . . . . ?
 C23' C26' C27' C28' -179(2) . . . . ?
 C24' O9' C25' C31 -170.8(16) . . . . ?
 C24' O9' C25' N4' -41.2(19) . . . . ?
 C24' C21' C22' O8' 142.8(16) . . . . ?
 C24' C21' N4' Mo2 110.6(15) . . . . ?
 C24' C21' N4' C23' -125.7(17) . . . . ?
 C24' C21' N4' C25' -9.6(19) . . . . ?
 C24' C21' C20' O7' 81(3) . . . . ?
 C25' C31 C32 C33 172.5(11) . . . . ?
 C25' O9' C24' C21' 36(2) . . . . ?
 C26' N5' C30' C29' -9(3) . . . . ?
 C26' C23' N4' Mo2 -13.3(19) . . . . ?
 C26' C23' N4' C21' -144.9(14) . . . . ?
 C26' C23' N4' C25' 103.0(16) . . . . ?
 C26' C27' C28' C29' -3(4) . . . . ?
 C27' C28' C29' C30' -1(4) . . . . ?
 C28' C29' C30' N5' 8(4) . . . . ?
 C30' N5' C26' C23' -174.7(17) . . . . ?
 C30' N5' C26' C27' 4(3) . . . . ?
 N4' C21' C22' O8' 31.9(18) . . . . ?
 N4' C21' C24' O9' -15(2) . . . . ?
 N4' C21' C20' O7' -162(2) . . . . ?
 N4' C23' C26' N5' 5(2) . . . . ?
 N4' C23' C26' C27' -174(2) . . . . ?
 C20' C21' C22' O8' -88(2) . . . . ?
 C20' C21' C24' O9' 107.3(19) . . . . ?
 C20' C21' N4' Mo2 -12(3) . . . . ?
 C20' C21' N4' C23' 112(2) . . . . ?
 C20' C21' N4' C25' -132(2) . . . . ?

_shelx_res_file
;
TITL jonap45_a.res in P2(1)/c
    jonap45.res
    created by SHELXL-2019/3 at 08:14:59 on 25-Jun-2024
REM Old TITL JONAP45 in P2(1)/c
REM SHELXT solution in P2(1)/c: R1 0.167, Rweak 0.010, Alpha 0.204
REM <I/s> 0.324 for 597 systematic absences, Orientation as input
REM Formula found by SHELXT: C43 N4 O10 Mo2
REM DFIX 1.53 0.0001 C21 C22 C21' C22'
CELL 1.54184 30.6679 9.0444 15.7245 90 93.248 90
ZERR 8 0.0004 0.0001 0.0002 0 0.001 0
LATT 1
SYMM -X,0.5+Y,0.5-Z
SFAC C H Mo N O
UNIT 152 136 8 24 48
EQIV $1 2-X,1-Y,1-Z
EQIV $2 1-X,1-Y,1-Z
SIMU 0.01 0.02 1.2
RIGU 0.002 0.002 O7 O8 O9 N4 N5 C20 C21 > C25 C25 > C30
ISOR 0.01 0.02 N5 O7
SADI N5 C26 N5' C26'
SADI N4 C23 N4' C23' N4 C25 N4' C25'
SADI C31 C25 C31 C25'
SADI Mo2 N4 Mo2 N4'
SADI Mo2 N5 Mo2 N5'
SADI C21 C20 C21' C20'
SADI C20 O7 C20' O7'
SADI 0.04 C21 O7 C21' O7'

L.S. 12
PLAN  12
SIZE 0.283 0.102 0.015
TEMP 20
CONF
HTAB O1 O1_$1
HTAB O7 O12_$2
HTAB O7' O11_$2
BOND $H
list 4
MORE -1
ABIN
fmap 2
acta
REM <olex2.extras>
REM <HklSrc "%.\\platon_sq.hkl">
REM </olex2.extras>

WGHT    0.061300   25.499300
FVAR       0.19080   0.50923
MO1   3    0.817210    0.504833    0.441802    11.00000    0.05548    0.04446 =
         0.04443   -0.00106    0.00302    0.00364
O1    5    0.974181    0.566553    0.438206    11.00000    0.05255    0.13767 =
         0.16977    0.01937    0.02282    0.00580
PART 1
AFIX   3
H1A   2    0.991341    0.514593    0.481556    10.50000   -1.50000
PART 2
H1B   2    0.979521    0.525573    0.383436    10.50000   -1.50000
AFIX   0
PART 0
O2    5    0.909123    0.643426    0.632655    11.00000    0.08077    0.14057 =
         0.07214    0.00889   -0.02885   -0.00960
O3    5    0.866701    0.855813    0.406020    11.00000    0.07222    0.06786 =
         0.09428    0.03082    0.01309    0.00192
O4    5    0.741610    0.310774    0.370918    11.00000    0.08335    0.07499 =
         0.07129   -0.00713    0.00469   -0.01900
O5    5    0.837408    0.557259    0.254373    11.00000    0.10495    0.10748 =
         0.05309    0.01875    0.02388    0.01191
O6    5    0.870595    0.216446    0.437667    11.00000    0.09584    0.05799 =
         0.10897   -0.01125   -0.00350    0.02635
N1    4    0.863960    0.683106    0.511043    11.00000    0.06064    0.05029 =
         0.04625    0.00083   -0.00239   -0.00515
N2    4    0.811507    0.474395    0.582861    11.00000    0.06214    0.05057 =
         0.04095    0.00781    0.01154    0.00927
N3    4    0.776916    0.711441    0.454402    11.00000    0.05560    0.04236 =
         0.05432   -0.00126    0.00232    0.01296
C1    1    0.928581    0.550565    0.453545    11.00000    0.05314    0.10907 =
         0.08689    0.00168    0.00382    0.01023
AFIX  23
H1C   2    0.924691    0.471165    0.493885    11.00000   -1.20000
H1D   2    0.912199    0.526255    0.400820    11.00000   -1.20000
AFIX   0
C2    1    0.912227    0.692977    0.488494    11.00000    0.05296    0.07554 =
         0.07723    0.01012   -0.00628   -0.00518
C3    1    0.934104    0.725916    0.576605    11.00000    0.08233    0.10247 =
         0.10229    0.00124   -0.02299   -0.02287
AFIX  23
H3A   2    0.964339    0.693892    0.579953    11.00000   -1.20000
H3B   2    0.932972    0.830697    0.589452    11.00000   -1.20000
AFIX   0
C4    1    0.864876    0.668497    0.605342    11.00000    0.08271    0.06555 =
         0.05369   -0.00845   -0.00425   -0.00482
AFIX  13
H4    2    0.855606    0.762692    0.629277    11.00000   -1.20000
AFIX   0
C5    1    0.911437    0.819888    0.423540    11.00000    0.06392    0.09935 =
         0.12174    0.04318    0.00626   -0.00969
AFIX  23
H5A   2    0.927290    0.904753    0.446965    11.00000   -1.20000
H5B   2    0.924727    0.789034    0.371899    11.00000   -1.20000
AFIX   0
C6    1    0.847336    0.832122    0.483100    11.00000    0.07755    0.04266 =
         0.07489   -0.00302    0.00210   -0.00411
AFIX  13
H6    2    0.857752    0.906872    0.524553    11.00000   -1.20000
AFIX   0
C7    1    0.836334    0.547292    0.637596    11.00000    0.08611    0.05838 =
         0.04010   -0.00315   -0.00762    0.01534
C8    1    0.838553    0.522072    0.725589    11.00000    0.11651    0.11733 =
         0.04537    0.00288   -0.00262   -0.00168
AFIX  43
H8    2    0.857094    0.576110    0.762687    11.00000   -1.20000
AFIX   0
C9    1    0.811650    0.412386    0.754221    11.00000    0.13925    0.12060 =
         0.05856    0.03363    0.01439    0.00952
AFIX  43
H9    2    0.811867    0.389832    0.811947    11.00000   -1.20000
AFIX   0
C10   1    0.784908    0.337846    0.697417    11.00000    0.13807    0.07540 =
         0.05960    0.01571    0.03383   -0.00064
AFIX  43
H10   2    0.766449    0.264859    0.716440    11.00000   -1.20000
AFIX   0
C11   1    0.784947    0.369505    0.612170    11.00000    0.08170    0.05555 =
         0.05764    0.00700    0.01218    0.00651
AFIX  43
H11   2    0.766371    0.317856    0.573963    11.00000   -1.20000
AFIX   0
C12   1    0.798519    0.838998    0.472271    11.00000    0.06865    0.04596 =
         0.06066    0.00420    0.00337    0.00964
C13   1    0.777373    0.974135    0.481597    11.00000    0.08086    0.04857 =
         0.08801   -0.00810    0.00494    0.01309
AFIX  43
H13   2    0.793045    1.059948    0.494755    11.00000   -1.20000
AFIX   0
C14   1    0.732888    0.976104    0.470749    11.00000    0.09684    0.05336 =
         0.11541    0.00326    0.00063    0.02687
AFIX  43
H14   2    0.717788    1.064833    0.474453    11.00000   -1.20000
AFIX   0
C15   1    0.710578    0.847331    0.454425    11.00000    0.06870    0.08416 =
         0.08777    0.00102    0.00233    0.02965
AFIX  43
H15   2    0.680234    0.847510    0.448433    11.00000   -1.20000
AFIX   0
C16   1    0.733502    0.717147    0.446929    11.00000    0.05981    0.06164 =
         0.06377   -0.00346    0.00092    0.00977
AFIX  43
H16   2    0.718026    0.630057    0.436245    11.00000   -1.20000
AFIX   0
C17   1    0.770553    0.384526    0.398801    11.00000    0.06345    0.04771 =
         0.04711   -0.00026    0.00881    0.00499
C18   1    0.829641    0.540676    0.324689    11.00000    0.05915    0.06911 =
         0.05746    0.00548    0.00194    0.00974
C19   1    0.851264    0.325823    0.438073    11.00000    0.06722    0.05936 =
         0.05317   -0.00399   -0.00026   -0.00457

MO2   3    0.619272    0.517380    0.629984    11.00000    0.06528    0.04341 =
         0.04225   -0.00460    0.00870    0.00529
O10   5    0.683279    0.274747    0.582550    11.00000    0.08835    0.08124 =
         0.08609   -0.03332    0.00150    0.02172
O11   5    0.550271    0.280847    0.587954    11.00000    0.12121    0.15041 =
         0.15639   -0.07489    0.05999   -0.06217
O12   5    0.619489    0.585917    0.438233    11.00000    0.20472    0.12439 =
         0.04677    0.02143   -0.00064    0.01576
N6    4    0.619776    0.464934    0.769344    11.00000    0.07771    0.04126 =
         0.04768   -0.00202    0.00766    0.00200
C31   1    0.592853    0.538616    0.817789    11.00000    0.06547    0.04579 =
         0.04653   -0.00022    0.01813   -0.00644
C32   1    0.587109    0.504870    0.901688    11.00000    0.07751    0.10293 =
         0.05311    0.00715    0.03241    0.00296
AFIX  43
H32   2    0.568561    0.560679    0.933743    11.00000   -1.20000
AFIX   0

C33   1    0.609198    0.388323    0.936117    11.00000    0.08128    0.12117 =
         0.04963    0.02868    0.00671   -0.01055
AFIX  43
H33   2    0.605437    0.361617    0.992344    11.00000   -1.20000
AFIX   0

C34   1    0.636926    0.309777    0.888974    11.00000    0.09818    0.07703 =
         0.06331    0.02770   -0.00985    0.00065
AFIX  43
H34   2    0.652407    0.229653    0.912258    11.00000   -1.20000
AFIX   0

C35   1    0.641482    0.352260    0.805475    11.00000    0.10799    0.05523 =
         0.05513    0.01432    0.00603    0.01487
AFIX  43
H35   2    0.660630    0.299473    0.773155    11.00000   -1.20000
AFIX   0

C36   1    0.659458    0.367559    0.601335    11.00000    0.06470    0.05478 =
         0.05429   -0.01085    0.00249    0.00103
C37   1    0.576419    0.370569    0.604775    11.00000    0.07693    0.11195 =
         0.08192   -0.03706    0.03388   -0.01789
C38   1    0.618621    0.565234    0.510456    11.00000    0.13057    0.06406 =
         0.04535    0.00327    0.00517    0.01618
PART 1
O7    5    0.463263    0.619982    0.614832    21.00000    0.09468    0.23664 =
         0.26282   -0.02524   -0.00901   -0.01135
AFIX  87
H7    2    0.451431    0.540437    0.623288    21.00000   -1.50000
AFIX   0

O8    5    0.581518    0.890715    0.597519    21.00000    0.07750    0.05756 =
         0.07879    0.02963    0.02120    0.01753
O9    5    0.527607    0.665677    0.801394    21.00000    0.07152    0.07575 =
         0.07308    0.01934    0.03211    0.01291
N5    4    0.664130    0.705646    0.662521    21.00000    0.06639    0.03344 =
         0.03826    0.00843    0.00532    0.00871
C21   1    0.528281    0.735013    0.661490    21.00000    0.07354    0.07082 =
         0.07151    0.01646    0.02160    0.01522
C22   1    0.535074    0.876175    0.603932    21.00000    0.07622    0.08179 =
         0.08401    0.02737    0.02204    0.02295
AFIX  23
H22A  2    0.520623    0.862971    0.547968    21.00000   -1.20000
H22B  2    0.523233    0.963555    0.629969    21.00000   -1.20000
AFIX   0
C23   1    0.596499    0.848439    0.676749    21.00000    0.07642    0.04164 =
         0.07653    0.02209    0.02536    0.01763
AFIX  13
H23   2    0.587461    0.920662    0.718747    21.00000   -1.20000
AFIX   0
C24   1    0.506633    0.766597    0.743153    21.00000    0.07558    0.07254 =
         0.08682    0.02336    0.03521    0.01645
AFIX  23
H24A  2    0.511526    0.868056    0.761272    21.00000   -1.20000
H24B  2    0.475458    0.748122    0.736974    21.00000   -1.20000
AFIX   0
C25   1    0.571995    0.681664    0.787130    21.00000    0.07321    0.03314 =
         0.04786   -0.00896    0.02453   -0.00037
AFIX  13
H25   2    0.584606    0.766229    0.818777    21.00000   -1.20000
AFIX   0
C26   1    0.646805    0.835119    0.681863    21.00000    0.07746    0.03337 =
         0.04998    0.01065    0.01629    0.01020
C27   1    0.672819    0.954750    0.704389    21.00000    0.07989    0.04204 =
         0.11835   -0.01834    0.02728    0.00899
AFIX  43
H27   2    0.660231    1.046322    0.714086    21.00000   -1.20000
AFIX   0
C28   1    0.716801    0.938503    0.712363    21.00000    0.07870    0.05030 =
         0.11067   -0.02638    0.01954    0.00593
AFIX  43
H28   2    0.734467    1.017355    0.730369    21.00000   -1.20000
AFIX   0
C29   1    0.734830    0.806101    0.693829    21.00000    0.06776    0.05360 =
         0.11177   -0.03098    0.00741    0.00767
AFIX  43
H29   2    0.764809    0.790915    0.700878    21.00000   -1.20000
AFIX   0
C30   1    0.707299    0.695215    0.664294    21.00000    0.06725    0.03737 =
         0.04978    0.00592   -0.00222    0.00898
AFIX  43
H30   2    0.719563    0.608572    0.644575    21.00000   -1.20000
AFIX   0

N4    4    0.575864    0.700912    0.693285    21.00000    0.07372    0.04201 =
         0.04966    0.00491    0.02372    0.01133
C20   1    0.507483    0.600239    0.614802    21.00000    0.09399    0.10099 =
         0.14624   -0.02148   -0.00135    0.00122
AFIX  23
H20B  2    0.516750    0.595025    0.556913    21.00000   -1.20000
H20A  2    0.515977    0.509473    0.644134    21.00000   -1.20000
AFIX   0

PART 2
O7'   5    0.506178    0.838041    0.513713   -21.00000    0.16766    0.15041 =
         0.11211   -0.00513   -0.02729    0.05211
AFIX  87
H7'   2    0.486867    0.795327    0.485087   -21.00000   -1.50000
AFIX   0

SAME 0.02 0.04 O8 > C30
O8'   5    0.597638    0.959315    0.650362   -21.00000    0.08675    0.05612 =
         0.09451    0.03362    0.02558    0.02403
O9'   5    0.521337    0.620111    0.750498   -21.00000    0.05771    0.06786 =
         0.08632    0.02352    0.00844   -0.00151
N5'   4    0.670093    0.682550    0.675952   -21.00000    0.06425    0.03549 =
         0.03890    0.00211    0.00402    0.01237
C21'  1    0.540461    0.784249    0.645165   -21.00000    0.07138    0.06999 =
         0.07133    0.01523    0.02155    0.02250
C22'  1    0.551010    0.956031    0.652230   -21.00000    0.07815    0.07096 =
         0.10847    0.02125    0.01892    0.01845
AFIX  23
H22C  2    0.537331    1.010204    0.604622   -21.00000   -1.20000
H22D  2    0.541380    0.996979    0.705009   -21.00000   -1.20000
AFIX   0
C23'  1    0.609705    0.846715    0.705385   -21.00000    0.07856    0.03768 =
         0.07259    0.01477    0.02976    0.02152
AFIX  13
H23'  2    0.605297    0.882323    0.763130   -21.00000   -1.20000
AFIX   0
C24'  1    0.504161    0.736960    0.697216   -21.00000    0.07578    0.07868 =
         0.08730    0.02417    0.01999    0.01104
AFIX  23
H24C  2    0.494442    0.818511    0.731454   -21.00000   -1.20000
H24D  2    0.479640    0.702086    0.660990   -21.00000   -1.20000
AFIX   0
C25'  1    0.564672    0.656900    0.772113   -21.00000    0.07474    0.04120 =
         0.04097   -0.01413    0.02845   -0.00378
AFIX  13
H25'  2    0.563940    0.741266    0.811115   -21.00000   -1.20000
AFIX   0
C26'  1    0.659269    0.818321    0.699880   -21.00000    0.07325    0.03344 =
         0.04051    0.01426    0.01117    0.01146
C27'  1    0.688301    0.931219    0.720918   -21.00000    0.07452    0.04315 =
         0.11057   -0.02196    0.01886    0.01922
AFIX  43
H27'  2    0.678727    1.022926    0.739044   -21.00000   -1.20000
AFIX   0
C28'  1    0.731287    0.902446    0.713980   -21.00000    0.06693    0.04729 =
         0.10809   -0.02969    0.01417    0.01282
AFIX  43
H28'  2    0.751989    0.976348    0.724403   -21.00000   -1.20000
AFIX   0
C29'  1    0.743795    0.764754    0.691679   -21.00000    0.06403    0.05320 =
         0.10700   -0.03374    0.00251    0.01538
AFIX  43
H29'  2    0.773123    0.743692    0.685436   -21.00000   -1.20000
AFIX   0
C30'  1    0.712711    0.656633    0.678393   -21.00000    0.06533    0.03575 =
         0.05976   -0.00161   -0.01019    0.01113
AFIX  43
H30'  2    0.722054    0.559979    0.670687   -21.00000   -1.20000
AFIX   0

N4'   4    0.580036    0.715569    0.690026   -21.00000    0.06638    0.04420 =
         0.04296    0.00854    0.01658    0.01159
C20'  1    0.534319    0.735405    0.551271   -21.00000    0.14011    0.23935 =
         0.16053    0.03977   -0.02901    0.12770
AFIX  23
H20C  2    0.562010    0.735579    0.524364   -21.00000   -1.20000
H20D  2    0.521856    0.636927    0.547060   -21.00000   -1.20000
AFIX   0
HKLF 4


REM  jonap45_a.res in P2(1)/c
REM wR2 = 0.1948, GooF = S = 1.074, Restrained GooF = 1.068 for all data
REM R1 = 0.0738 for 6959 Fo > 4sig(Fo) and 0.0879 for all 8879 data
REM 670 parameters refined using 348 restraints

END

WGHT      0.0613     25.4941

REM Highest difference peak  1.249,  deepest hole -1.142,  1-sigma level  0.105
Q1    1   0.4997  0.4866  0.6561  11.00000  0.05    1.25
Q2    1   0.7446  0.5135  0.5373  11.00000  0.05    1.20
Q3    1   0.8183  0.5165  0.8554  11.00000  0.05    1.19
Q4    1   0.9410  0.5188  0.3500  11.00000  0.05    0.86
Q5    1   0.7814  0.5139  0.4445  11.00000  0.05    0.65
Q6    1   0.8516  0.4887  0.4368  11.00000  0.05    0.64
Q7    1   0.6868  0.4994  0.5829  11.00000  0.05    0.62
Q8    1   0.5326  0.6471  0.4954  11.00000  0.05    0.62
Q9    1   0.5861  0.5163  0.6275  11.00000  0.05    0.58
Q10   1   0.8140  0.5031  0.6673  11.00000  0.05    0.55
Q11   1   0.6162  0.5146  0.3759  11.00000  0.05    0.53
Q12   1   0.5679  0.2221  0.6379  11.00000  0.05    0.51
;
_shelx_res_checksum                51755
_shelx_hkl_file
;
   0   0  -1   -0.06    0.40
   0   0  -2  477.63   24.61
   0   0  -3    1.22    1.31
   0   0  -4  969.94   50.04
   0   0  -5   -0.51    1.46
   0   0  -5   -0.08    1.70
   0   0  -6  914.58   48.13
   0   0  -6  945.89   48.13
   0   0  -7    0.13    1.91
   0   0  -7   -1.03    2.12
   0   0   8   38.79    2.51
   0   0  -8   34.26    3.97
   0   0   9    0.43    1.09
   0   0  -9    0.35    2.34
   0   0  -9    0.94    2.29
   0   0  10  137.70    7.49
   0   0 -10  150.24    8.45
   0   0 -10  139.40    8.33
   0   0 -11    0.29    1.27
   0   0 -11    2.28    2.53
   0   0 -11   -0.40    2.54
   0   0 -12  147.79    8.10
   0   0 -12  152.51    9.20
   0   0 -12  155.59    9.06
   0   0 -13   -0.49    1.51
   0   0 -13   -0.27    2.78
   0   0 -13    0.28    3.17
   0   0 -14   31.51    2.47
   0   0 -14   27.64    3.70
   0   0 -14   28.14    4.05
   0   0 -15   -1.15    1.65
   0   0 -15    0.29    2.66
   0   0 -16  229.87   12.19
   0   0 -17    1.05    1.48
   0   0 -18    5.76    1.35
   0   0 -19   -0.96    1.09
   0   1   0    0.58    0.54
   0  -1  -1 3078.13  157.03
   0   1  -1 3058.79  157.03
   0   1  -1 3053.71  157.11
   0   1  -2  256.40   12.85
   0  -1  -2  259.56   12.85
   0   1  -2  239.16   12.84
   0   1   2  236.22   12.84
   0   1  -3   26.50    2.07
   0  -1  -3   26.36    2.10
   0   1  -3   30.76    1.94
   0  -1  -3   30.78    2.02
   0   1   3   34.57    1.95
   0   1  -3   30.17    2.35
   0   1  -4  902.96   46.58
   0  -1  -4  856.85   46.59
   0   1   4  885.30   46.37
   0   1  -4  905.27   46.39
   0  -1  -4  934.41   46.50
   0   1  -4  960.00   46.64
   0  -1  -5 1657.20   86.36
   0   1  -5 1745.04   86.35
   0  -1  -5 1630.46   86.24
   0   1  -5 1697.57   86.38
   0  -1  -6  104.32    6.09
   0   1  -6   97.12    6.08
   0   1  -6  108.50    6.23
   0  -1  -6  110.19    5.99
   0   1  -7   17.00    2.37
   0  -1  -7   19.86    2.46
   0   1  -7   24.34    2.87
   0  -1  -7   19.40    2.35
   0  -1   8   10.49    1.29
   0   1   8   11.82    1.34
   0   1  -8    9.86    2.50
   0  -1  -8    6.41    2.58
   0   1  -8   15.95    2.90
   0  -1  -8   19.33    2.42
   0  -1   9  165.13    8.77
   0   1   9  167.99    8.78
   0  -1  -9  171.12    9.60
   0   1  -9  166.38    9.55
   0  -1  -9  163.32    9.37
   0   1  -9  160.67    9.64
   0  -1  10    1.25    1.19
   0   1  10    0.40    1.21
   0  -1 -10    2.42    2.49
   0   1 -10    4.18    2.49
   0   1 -10    2.95    2.70
   0  -1 -10    2.04    2.19
   0   1 -11  392.04   20.66
   0  -1 -11  395.78   20.65
   0   1 -11  407.92   21.56
   0  -1 -11  399.17   21.54
   0  -1 -11  399.49   21.27
   0   1 -11  407.32   21.58
   0   1 -12    1.93    1.41
   0  -1 -12    2.27    1.38
   0  -1 -12    2.53    2.69
   0   1 -12    0.75    2.56
   0   1 -12   -3.17    3.11
   0   1 -12    3.85    2.89
   0  -1 -12   -0.19    2.32
   0   1 -13    9.57    1.73
   0  -1 -13   12.28    1.75
   0   1 -13    7.61    2.88
   0  -1 -13   11.21    3.20
   0  -1 -13   12.05    3.48
   0   1 -13   14.68    3.39
   0   1 -14    7.89    1.73
   0  -1 -14    7.15    1.78
   0   1 -14   12.21    3.04
   0  -1 -14    2.57    2.95
   0   1 -14    4.22    3.20
   0  -1 -14    4.56    3.25
   0  -1 -15  204.85   10.85
   0   1 -15  200.34   10.85
   0  -1 -16    0.33    1.60
   0   1 -16   -0.33    1.57
   0   1 -17   60.32    3.66
   0  -1 -17   59.25    3.65
   0   1 -18    2.59    1.25
   0  -1 -18    1.20    1.27
   0   1 -19    2.39    1.06
   0  -1 -19    2.99    1.08
   0   2   0  640.73   32.96
   0   2  -1    5.60    0.58
   0  -2  -1    4.95    0.60
   0   2  -1   10.76    1.18
   0   2  -1    9.01    0.96
   0   2  -1    6.78    1.71
   0   2  -1    8.23    1.28
   0  -2  -2   81.82    4.42
   0   2  -2   83.11    4.41
   0   2  -2   79.53    4.75
   0   2  -2   80.57    4.54
   0   2   2   78.72    4.73
   0   2  -2   87.61    4.69
   0   2  -2   83.10    4.53
   0   2  -3   43.03    2.64
   0  -2  -3   41.54    2.65
   0   2  -3   44.53    2.90
   0   2   3   43.23    2.86
   0   2  -3   45.13    3.04
   0  -2  -4  105.65    6.06
   0   2  -4  118.55    6.09
   0   2   4  117.75    6.03
   0  -2  -4  110.08    5.86
   0  -2  -5  408.25   20.16
   0   2  -5  401.64   20.14
   0   2   5  379.08   19.99
   0   2  -5  367.15   20.01
   0  -2  -5  381.44   19.97
   0  -2  -6  151.39    9.06
   0   2  -6  161.52    9.08
   0   2   6  165.28    8.76
   0   2  -6  172.92    9.35
   0  -2  -6  173.40    8.90
   0  -2  -7    3.41    1.88
   0   2  -7    2.70    1.81
   0   2  -7    1.74    2.48
   0  -2  -7    1.81    1.57
   0  -2  -8   83.31    4.85
   0   2  -8   86.28    5.58
   0   2  -8   69.94    5.03
   0  -2  -8   71.26    5.20
   0  -2   8   76.68    4.31
   0   2   8   82.09    4.36
   0   2  -9  111.73    6.78
   0  -2  -9  108.40    6.11
   0   2  -9   99.97    6.42
   0  -2   9  102.47    5.61
   0  -2  -9  110.87    6.53
   0   2   9  101.43    5.60
   0   2 -10  418.58   22.68
   0   2 -10  416.28   22.70
   0   2 -10  414.13   22.50
   0  -2 -10  431.47   22.59
   0   2 -11   23.99    3.65
   0   2 -11   27.76    3.69
   0  -2 -11   23.88    3.34
   0   2 -11   31.00    3.21
   0   2 -11   24.90    2.04
   0  -2 -11   28.54    2.08
   0   2 -12  114.94    6.49
   0  -2 -12  117.19    6.50
   0  -2 -12  128.28    7.68
   0   2 -12  113.96    7.58
   0   2 -12  128.89    7.91
   0  -2 -12  124.65    7.68
   0   2 -12  115.37    7.81
   0   2 -13   -0.51    1.51
   0   2 -13    0.29    3.36
   0  -2 -13    1.04    2.72
   0  -2 -13    3.73    2.80
   0   2 -13    0.79    2.59
   0  -2 -13    0.34    1.47
   0   2 -13   -0.33    1.49
   0  -2 -14   55.81    4.80
   0   2 -14   57.88    5.19
   0   2 -14   53.21    4.67
   0   2 -14   56.01    3.52
   0  -2 -14   54.71    4.74
   0  -2 -14   55.34    3.51
   0   2 -15    3.97    1.54
   0  -2 -15    5.99    1.57
   0  -2 -16  116.11    6.38
   0   2 -16  115.95    6.39
   0  -2 -17    3.08    1.34
   0   2 -17    4.05    1.35
   0  -2 -18    3.22    1.15
   0   2 -18    3.36    1.19
   0   2 -19    1.13    0.86
   0  -2 -19    0.91    0.87
   0   2  19    2.74    1.19
   0   3   0   -0.94    1.86
   0   3  -1  862.52   36.76
   0   3  -1  639.28   36.44
   0   3  -2    2.41    0.64
   0  -3  -2    2.86    0.67
   0   3  -2    3.58    1.15
   0   3   2    3.39    2.00
   0   3  -2    1.44    1.92
   0   3  -2    3.62    1.31
   0   3  -2    2.46    1.56
   0   3  -3    4.30    1.02
   0  -3  -3    5.17    1.05
   0   3  -3    8.52    1.92
   0   3  -3    6.91    1.48
   0   3   3    3.77    2.04
   0   3  -3    8.31    1.62
   0   3  -3    7.10    2.07
   0  -3  -4   39.53    2.81
   0   3  -4   37.27    2.75
   0   3   4   49.20    3.27
   0   3  -4   40.58    3.31
   0   3  -4   45.17    3.30
   0   3  -4   49.30    3.07
   0   3  -4   52.93    3.07
   0  -3  -5  175.38    9.40
   0   3  -5  168.04    9.38
   0   3   5  171.38    9.53
   0   3  -5  169.02    9.54
   0   3  -5  190.73    9.58
   0   3  -5  173.55    9.76
   0   3  -6  141.90    7.55
   0  -3  -6  132.70    7.53
   0   3  -6  140.44    7.57
   0   3   6  131.53    7.48
   0   3  -6  127.85    7.92
   0   3  -6  135.30    7.70
   0  -3  -7   61.84    3.91
   0   3  -7   57.15    3.87
   0   3   7   56.51    3.59
   0   3  -7   53.62    4.08
   0   3  -8    7.66    2.48
   0   3  -8    6.58    1.96
   0  -3  -8    6.47    2.12
   0   3  -9  133.14    8.13
   0   3  -9  122.31    7.85
   0  -3  -9  130.89    7.65
   0   3  -9  127.54    7.59
   0   3 -10  118.25    7.67
   0   3 -10  120.21    7.51
   0   3 -10  116.06    7.20
   0  -3 -10  117.60    6.39
   0  -3 -10  121.32    7.28
   0   3 -10  118.65    6.38
   0   3 -11  284.21   16.85
   0   3 -11  299.08   16.77
   0   3 -11  324.93   16.59
   0  -3 -11  308.90   16.59
   0  -3 -11  298.52   15.72
   0   3 -11  298.09   15.70
   0   3 -12    5.70    1.84
   0   3 -12    4.51    3.11
   0   3 -12    2.96    2.94
   0  -3 -12    3.11    2.60
   0  -3 -12    1.67    2.47
   0   3 -12    6.55    2.61
   0   3 -12    2.15    1.32
   0  -3 -12    1.40    1.38
   0   3 -13    4.47    1.77
   0   3 -13    1.96    3.21
   0   3 -13    5.69    3.11
   0  -3 -13    3.75    2.56
   0   3 -13    3.69    2.46
   0  -3 -13    4.11    1.43
   0   3 -13    3.30    1.48
   0   3 -14    2.04    1.67
   0   3 -14    0.29    3.09
   0   3 -14    0.50    1.42
   0  -3 -14    1.44    1.43
   0  -3 -14    5.47    2.47
   0   3 -14    1.73    2.45
   0   3 -15  141.35    7.89
   0  -3 -15  153.44    7.89
   0   3 -15  142.83    7.87
   0   3 -16    2.34    1.31
   0  -3 -16    0.92    1.27
   0   3 -17   20.87    1.73
   0  -3 -17   23.38    1.75
   0   3 -18    2.33    0.92
   0  -3 -18    3.22    0.89
   0   3  18    1.61    1.62
   0   3 -19    0.44    1.37
   0   4   0 1539.45   79.46
   0   4  -1   86.42    5.56
   0   4  -2   87.98    5.07
   0   4   2   86.35    5.04
   0   4  -3   10.39    1.93
   0   4  -3   10.48    2.48
   0   4   3   13.97    2.54
   0   4  -3    9.79    1.65
   0   4  -4  175.16    9.74
   0   4  -4  179.37   10.33
   0   4   4  190.35   10.34
   0   4  -4  193.35   10.01
   0   4  -4  197.80   10.10
   0   4  -5  106.22    5.99
   0  -4  -5  106.07    5.99
   0   4   5  107.35    6.46
   0   4  -5  109.70    6.54
   0   4  -5  113.21    6.28
   0   4  -5  106.66    6.58
   0   4  -5  115.65    6.38
   0  -4  -6    6.34    1.48
   0   4  -6    6.63    1.51
   0   4  -6    9.17    2.18
   0   4  -6    5.34    2.22
   0   4  -6   10.34    2.19
   0   4   6    8.33    2.20
   0   4  -6    7.05    2.47
   0   4  -7    2.02    1.56
   0  -4  -7    4.97    1.68
   0   4  -7    9.90    2.29
   0   4   7    6.54    2.00
   0   4  -7    8.43    2.30
   0   4  -7    6.78    2.72
   0   4   8   57.54    3.48
   0  -4  -8   45.74    3.90
   0   4  -8   42.54    3.81
   0   4  -8   58.20    4.32
   0   4  -8   64.13    4.78
   0   4  -8   53.45    4.31
   0   4  -9   12.28    2.62
   0   4  -9   15.64    2.80
   0  -4  -9   10.34    2.06
   0   4  -9    8.79    2.03
   0   4 -10  301.72   17.06
   0   4 -10  328.48   17.16
   0  -4 -10  311.93   16.87
   0   4 -10  302.58   16.81
   0   4 -11   39.44    2.97
   0   4 -11   45.86    4.23
   0   4 -11   38.34    3.99
   0   4 -11   39.06    3.42
   0   4 -11   39.06    2.51
   0   4 -12   77.03    4.82
   0   4 -12   81.75    5.90
   0   4 -12   74.30    5.95
   0   4 -12   78.69    4.50
   0   4 -12   84.27    5.44
   0  -4 -12   81.62    4.52
   0   4 -13   10.08    2.01
   0   4 -13   14.75    3.11
   0   4 -13    6.64    3.02
   0   4 -13   10.43    1.42
   0  -4 -13   11.45    1.43
   0   4 -14   50.58    3.44
   0  -4 -14   50.74    3.13
   0   4 -14   52.07    3.12
   0   4 -15    1.69    1.59
   0   4 -15    1.72    1.13
   0  -4 -15    1.00    1.16
   0   4 -16   74.49    4.50
   0  -4 -16   83.71    4.39
   0   4  17    2.82    1.87
   0   4  17    3.03    1.18
   0   4 -17    4.63    1.99
   0   4 -18   -0.20    1.62
   0   4 -18    1.17    1.11
   0   4  18    1.88    1.40
   0   5   0    0.72    2.71
   0   5  -1  821.29   42.97
   0   5   2   16.46    2.98
   0   5  -2   15.62    3.02
   0   5  -3   22.78    3.16
   0   5  -3   18.76    2.19
   0   5   3   24.10    3.25
   0   5  -4   32.25    2.84
   0   5   4   36.44    3.52
   0   5   4   33.33    2.17
   0   5  -5  101.61    6.28
   0   5   5  103.84    5.67
   0   5  -5  108.42    6.71
   0   5   5  107.86    6.71
   0   5   6   61.14    3.71
   0   5  -6   59.81    4.00
   0   5  -6   55.21    4.13
   0   5  -6   60.57    3.59
   0   5  -6   57.56    3.62
   0   5  -6   63.92    4.50
   0   5   6   57.44    4.38
   0   5  -7    4.46    1.58
   0   5   7    4.86    1.78
   0   5  -7    4.73    2.27
   0   5   7    7.25    2.37
   0   5  -7    9.35    2.17
   0   5  -8    8.03    1.66
   0   5   8    8.12    1.97
   0   5  -8    7.56    2.37
   0   5  -8    4.77    2.37
   0   5  -9  114.95    6.30
   0   5  -9  110.26    6.38
   0   5  -9  115.10    7.08
   0   5  -9  110.43    7.16
   0   5 -10  158.45    8.87
   0   5 -10  171.12    9.03
   0   5 -10  171.40    9.73
   0   5 -10  161.51    9.76
   0   5 -11  149.52    7.96
   0   5 -11  137.54    8.76
   0   5 -11  133.91    8.68
   0   5 -12    3.59    2.01
   0   5 -13   10.89    2.15
   0   5 -14    4.64    1.87
   0   5  14    7.31    2.65
   0   5  15   79.32    4.87
   0   5 -15   87.98    5.38
   0   5 -15   90.41    5.00
   0   5  15  100.45    5.39
   0   5  16    0.46    1.96
   0   5 -16   -0.12    2.00
   0   5 -17   24.83    1.91
   0   5  17   21.14    2.15
   0   5 -17   24.24    2.26
   0   6   0 1433.73   70.91
   0   6   0 1342.06   70.08
   0   6   1   18.89    2.15
   0   6  -1   17.55    3.52
   0   6   2  124.58    6.91
   0   6  -2  122.92    6.71
   0   6   2  114.14    6.77
   0   6   2  133.25    7.86
   0   6  -2  129.07    7.91
   0   6   3    5.64    1.84
   0   6  -3    7.26    2.05
   0   6   3   10.57    2.20
   0   6   3    7.13    1.76
   0   6   3    5.45    3.21
   0   6  -3    9.92    3.16
   0   6   4  116.92    6.64
   0   6  -4  116.02    6.32
   0   6   4  119.79    6.44
   0   6   4  108.24    7.48
   0   6  -4  112.95    7.48
   0   6  -4  112.30    6.37
   0   6  -4  115.90    6.33
   0   6   4  106.72    6.46
   0   6  -5  207.77   11.24
   0   6   5  216.72   11.33
   0   6   5  220.12   11.47
   0   6  -5  211.49   11.24
   0   6  -5  214.33   11.28
   0   6   5  198.55   11.33
   0   6   5  214.82   12.13
   0   6  -5  213.83   12.22
   0   6  -6    4.57    1.75
   0   6   6    1.33    2.33
   0   6   6    3.34    2.94
   0   6   6    1.98    1.31
   0   6  -6    5.52    1.80
   0   6  -6    4.67    1.77
   0   6   7   15.67    2.29
   0   6  -7   14.80    2.05
   0   6   7   17.64    2.57
   0   6   7   12.04    1.53
   0   6  -7   16.84    2.03
   0   6   8   21.49    2.55
   0   6  -8   22.22    2.39
   0   6   8   17.94    1.88
   0   6  -8   23.23    2.24
   0   6   9   29.95    2.29
   0   6  -9   31.92    2.58
   0   6 -10   43.18    3.13
   0   6  10   36.55    2.58
   0   6 -10   34.43    2.77
   0   6 -11   45.14    3.25
   0   6 -11   45.99    3.71
   0   6  11   36.06    2.73
   0   6 -11   42.60    2.88
   0   6 -12   57.25    4.31
   0   6 -12   53.39    3.80
   0   6  12   62.51    4.29
   0   6 -13    3.72    2.66
   0   6 -13    4.29    1.91
   0   6  13    4.51    2.60
   0   6 -14   14.98    2.55
   0   6  14   12.35    2.45
   0   6 -14   14.29    1.96
   0   6 -15    2.71    2.01
   0   6  15    2.28    1.98
   0   6  16   33.95    2.53
   0   6 -16   31.25    2.58
   0   7   0    0.92    2.00
   0   7   0    3.04    1.67
   0   7   0    0.10    2.19
   0   7   0   -0.50    1.70
   0   7   0   -1.41    3.55
   0   7  -1   98.66    5.49
   0   7   1   81.79    5.76
   0   7  -1   94.92    5.78
   0   7   1   98.61    5.52
   0   7   1   99.42    5.67
   0   7   1   97.23    5.45
   0   7  -1  100.11    5.53
   0   7  -1   89.50    6.76
   0   7   2   50.05    3.52
   0   7  -2   54.24    3.39
   0   7  -2   62.72    3.33
   0   7  -2   51.55    3.85
   0   7  -2   52.69    5.10
   0   7   2   43.98    3.62
   0   7  -2   53.47    3.52
   0   7  -2   51.71    3.30
   0   7   2   55.36    3.41
   0   7   2   59.00    5.18
   0   7  -3   23.63    2.09
   0   7   3   22.01    2.56
   0   7   3   22.53    2.02
   0   7   3   28.76    2.46
   0   7  -3   21.45    2.75
   0   7  -3   25.49    2.13
   0   7  -3   27.26    3.87
   0   7   3   24.94    3.95
   0   7  -4   46.13    3.20
   0   7  -4   45.76    3.07
   0   7   4   41.30    3.36
   0   7  -4   45.97    3.07
   0   7   4   44.26    3.57
   0   7   4   47.16    3.31
   0   7  -4   42.53    2.94
   0   7   4   40.05    4.42
   0   7  -4   45.06    4.64
   0   7  -5  123.16    7.21
   0   7   5  128.33    7.50
   0   7  -5  131.39    7.10
   0   7  -5  128.22    7.16
   0   7   5  129.89    7.28
   0   7  -6  128.49    7.10
   0   7  -6  130.15    7.07
   0   7   6  126.10    7.39
   0   7  -6  123.15    6.99
   0   7   6  122.33    7.20
   0   7  -7    5.08    2.15
   0   7   7    6.68    2.85
   0   7  -7    2.30    2.01
   0   7  -7    1.69    1.78
   0   7  -8    3.56    1.97
   0   7   8    6.91    2.78
   0   7  -8    2.92    2.00
   0   7  -8    2.79    1.76
   0   7   9    8.23    1.79
   0   7  -9    8.47    1.99
   0   7  -9   10.22    2.14
   0   7  -9    9.55    1.98
   0   7  10   37.02    2.72
   0   7 -10   37.82    2.83
   0   7 -10   38.98    2.96
   0   7 -11   95.52    5.54
   0   7 -12   -0.13    1.75
   0   7 -12    4.29    1.91
   0   7 -13    6.55    1.78
   0   7 -13    6.41    1.66
   0   7 -14    7.28    1.51
   0   7 -15   24.62    1.88
   0   8   0  115.29    6.64
   0   8   0  118.95    6.45
   0   8   0  114.72    6.45
   0   8   0  105.76    6.79
   0   8   1   17.04    2.40
   0   8   1   15.02    2.00
   0   8  -1   15.62    2.11
   0   8   1   10.59    2.70
   0   8   1   12.82    2.09
   0   8  -1   16.89    2.65
   0   8  -1   16.09    1.96
   0   8  -2   47.10    3.21
   0   8   2   40.75    2.86
   0   8   2   42.25    3.31
   0   8  -2   38.07    2.80
   0   8   2   31.60    3.50
   0   8   2   39.54    3.05
   0   8  -2   44.56    3.52
   0   8   3   53.39    3.43
   0   8  -3   66.84    3.86
   0   8   3   58.76    4.04
   0   8   3   51.76    3.76
   0   8   3   43.44    4.09
   0   8   4   68.14    4.57
   0   8   4   69.84    4.44
   0   8  -5    6.61    2.14
   0   8   5    5.20    2.18
   0   8  -5    2.97    1.57
   0   8  -5    6.87    1.86
   0   8  -6   59.15    4.03
   0   8  -6   54.30    3.77
   0   8   6   61.11    4.16
   0   8  -7   16.49    2.30
   0   8  -7   13.49    1.96
   0   8  -7   16.52    2.19
   0   8  -8    4.40    2.01
   0   8  -8    6.11    1.98
   0   8  -8    2.15    1.69
   0   8  -9   52.11    3.51
   0   8  -9   56.40    3.56
   0   8  -9   50.90    3.40
   0   8 -10   28.77    2.36
   0   8 -11   11.15    1.70
   0   8 -12   14.64    1.67
   0   8 -13    4.63    1.25
   0   9   0   -0.98    2.22
   0   9   0    0.14    1.74
   0   9   0    0.07    1.63
   0   9   0    0.10    2.36
   0   9   1  133.02    7.18
   0   9  -1  126.06    7.16
   0   9  -1  129.48    7.00
   0   9   1  126.77    6.91
   0   9   1  126.27    7.30
   0   9  -1  116.87    6.84
   0   9   1  122.18    6.94
   0   9   2    3.99    2.19
   0   9  -2    4.12    1.88
   0   9  -2   -1.51    2.22
   0   9   2    2.53    1.53
   0   9   2    3.22    1.88
   0   9   2    2.24    2.40
   0   9   3    7.88    1.50
   0   9  -3    5.07    2.09
   0   9   3    3.92    1.92
   0   9   3    3.06    2.57
   0   9   4    5.48    2.56
   0   9   4   13.54    2.13
   0   9  -5    5.37    2.09
   0   9   5    7.24    2.56
   0   9   5   10.83    2.11
   0   9  -6   29.81    2.58
   0   9   6   25.34    2.98
   0   9  -7   15.41    2.07
   0   9   7    7.70    2.43
   0   9  -8    3.75    1.70
   0   9   8    0.90    2.18
   0   9   9    8.76    2.18
   0   9  10   14.57    2.11
   0   9  11   18.54    2.00
   0   9  12    1.65    1.31
   0  10   0   42.34    3.11
   0  10   0   42.46    2.79
   0  10  -1    5.34    1.60
   0  10  -1    0.96    1.88
   0  10   1    4.89    1.38
   0  10  -2   24.29    2.44
   0  10  -2   25.81    2.17
   0  10   2   23.42    2.50
   0  10  -3    2.51    1.64
   0  10  -3    0.20    1.87
   0  10   3    1.11    2.03
   0  10  -4   10.47    1.99
   0  10  -4   11.40    1.80
   0  10   4    8.91    2.08
   0  10  -5   27.98    2.42
   0  10   5   27.41    2.52
   0  10  -6    2.13    1.66
   0  10  -6    5.57    1.57
   0  10   6    5.14    1.81
   0  10  -7    7.87    1.62
   0  10   7    8.58    1.78
   0  10  -8    2.75    1.44
   0  10   8    3.54    1.50
   0  10  -9    7.65    1.31
   0  10   9    7.50    1.31
   1   0 -19   -0.57    1.09
   1   0 -18   11.43    1.48
   1   0 -17    0.58    1.48
   1   0 -16   96.14    5.50
   1   0 -15   -0.07    1.62
   1   0 -15    0.86    2.75
   1   0 -14   23.73    2.24
   1   0 -14   21.01    3.49
   1   0 -14   26.23    3.95
   1   0 -13    2.25    1.56
   1   0 -13   -0.82    2.81
   1   0 -13   -1.41    3.03
   1   0 -12    9.80    1.59
   1   0 -12   11.94    2.90
   1   0 -12    7.71    2.80
   1   0 -12    8.50    3.27
   1   0 -11    0.23    1.26
   1   0 -11    0.68    2.50
   1   0 -11   -0.39    2.60
   1   0 -10  490.19   26.67
  -1   0  10  499.82   25.92
   1   0 -10  516.64   26.63
  -1   0   9    0.86    1.11
   1   0  -9   -1.22    2.25
   1   0  -9   -1.07    2.27
  -1   0   8    7.63    1.14
   1   0  -8    8.62    2.36
   1   0  -8    9.62    2.40
   1   0  -7    2.52    2.00
   1   0  -7   -0.11    2.11
   1   0  -6 1228.39   62.52
   1   0  -6 1195.14   62.47
   1   0  -5    0.25    1.46
   1   0  -5   -0.08    1.72
   1   0  -4 9999.00  512.25
   1   0  -3    0.87    1.25
   1   0  -2  343.75   17.76
   1   0  -1   -0.14    0.40
   1   0   1   -0.13    0.38
   1   0   2 1646.84   84.47
  -1   0  -3    1.46    1.39
  -1   0  -4 1411.01   72.56
  -1   0  -5   -0.08    1.46
  -1   0  -5    0.08    1.85
  -1   0  -6 3411.10  174.75
  -1   0  -6 3395.93  174.72
  -1   0  -7    0.63    1.92
  -1   0  -7   -1.75    2.28
  -1   0  -8  473.97   24.60
   1   0   8  467.04   24.00
  -1   0  -8  448.24   24.53
   1   0   9    0.43    1.08
  -1   0  -9   -1.22    2.19
  -1   0  -9   -0.64    2.44
   1   0  10   19.90    1.74
  -1   0 -10   21.72    2.93
  -1   0 -10   18.80    3.07
  -1   0 -11   -0.12    1.25
   1   0  11   -0.29    1.25
  -1   0 -11   -0.46    2.39
  -1   0 -11   -1.83    2.59
  -1   0 -12  301.72   15.76
  -1   0 -12  283.67   16.76
  -1   0 -12  311.73   16.66
  -1   0 -13   -0.28    1.47
  -1   0 -13    1.93    2.71
  -1   0 -13    5.66    2.80
  -1   0 -13    1.42    3.04
  -1   0 -14   16.95    2.04
  -1   0 -14   19.04    3.48
  -1   0 -14   15.82    3.57
  -1   0 -15   -0.36    1.65
  -1   0 -15   -0.57    2.75
  -1   0 -16   38.99    2.88
  -1   0 -17   -0.23    1.48
  -1   0 -18   21.30    1.87
  -1   0 -19    0.42    1.09
   1  -1 -19   34.21    2.20
   1   1 -19   35.09    2.20
   1  -1 -18    0.04    1.22
   1   1 -18   -0.76    1.25
   1  -1 -17   17.15    1.91
   1   1 -17   17.93    1.89
   1  -1 -16   -0.26    1.56
   1   1 -16    1.77    1.57
   1   1 -15   95.38    5.53
   1  -1 -15   96.30    5.53
   1  -1 -14   -0.07    1.65
   1   1 -14    0.79    1.64
   1   1 -14    0.28    2.79
   1  -1 -14   -0.28    2.81
   1  -1 -14    2.83    3.06
   1   1 -14    5.39    3.26
   1   1 -13   25.41    2.16
   1  -1 -13   19.47    2.14
   1  -1 -13   20.76    3.42
   1   1 -13   26.63    3.59
   1   1 -13   22.91    3.93
   1  -1 -13   21.19    3.76
   1  -1 -12    8.10    1.54
   1   1 -12    9.21    1.48
   1   1 -12    8.79    2.78
   1  -1 -12    7.84    2.86
   1   1 -12   10.56    3.21
   1  -1 -12    7.00    3.01
   1   1 -12    9.05    2.94
   1  -1 -11  146.93    7.97
   1   1 -11  145.82    7.96
   1   1 -11  143.12    8.96
   1  -1 -11  154.85    9.09
   1   1 -11  148.39    8.96
   1   1 -11  154.04    9.11
   1  -1 -11  153.62    8.69
   1   1 -10   16.54    2.65
   1  -1 -10   13.48    2.86
   1   1 -10   16.62    2.96
   1  -1 -10   13.49    2.47
   1  -1  -9  536.81   28.41
  -1   1   9  547.30   27.73
   1   1  -9  540.50   28.39
  -1  -1   9  517.18   27.72
   1   1  -9  552.56   28.42
   1  -1  -9  555.71   28.23
   1  -1  -8   92.89    5.91
  -1   1   8   91.46    5.15
   1   1  -8   93.86    5.96
  -1  -1   8   98.63    5.17
   1  -1  -8   98.81    5.75
   1   1  -8   99.91    6.06
   1   1  -7   36.67    3.22
   1  -1  -7   41.32    3.22
   1   1  -7   40.93    3.45
   1  -1  -7   42.59    3.09
   1  -1  -6  223.24   12.02
   1   1  -6  220.53   12.03
   1  -1  -6  227.92   11.88
   1   1  -6  218.16   12.07
   1  -1  -5 1844.95   91.90
   1   1  -5 1812.05   91.90
   1   1  -5 1781.56   91.91
   1  -1  -5 1732.65   91.77
   1   1  -4 1214.17   63.33
   1  -1  -4 1228.55   63.33
  -1   1   4 1206.09   63.13
   1   1  -4 1231.81   63.15
   1  -1  -4 1259.97   63.24
   1   1  -4 1280.44   63.38
   1  -1  -3   15.20    1.60
   1   1  -3   14.76    1.59
  -1   1   3   15.63    1.28
   1   1  -3   17.24    1.86
   1  -1  -3   16.13    1.36
   1   1  -3   14.78    1.37
   1  -1  -2   99.73    5.10
   1   1  -2   99.57    5.09
  -1   1   2   92.01    5.08
   1   1  -2   95.75    5.11
   1  -1  -2   92.14    4.97
   1   1  -1   37.14    1.80
   1   1  -1   38.35    1.67
  -1   1   0  917.85   47.06
   1  -1   1  597.16   30.17
   1   1   1  587.62   30.17
  -1  -1  -1  584.63   30.16
  -1   1  -1  586.37   30.16
  -1   1  -1  577.39   30.24
  -1  -1  -2  734.16   38.08
  -1   1  -2  737.81   38.09
  -1   1  -2  757.22   38.09
   1   1   2  734.02   38.09
  -1  -1  -3  141.35    7.61
  -1   1  -3  139.69    7.60
  -1   1  -3  144.51    7.51
   1   1   3  142.05    7.51
  -1   1  -3  144.61    7.73
  -1  -1  -4   10.31    1.72
   1   1   4   13.11    1.21
  -1   1  -4   15.04    2.09
  -1  -1  -5  241.09   11.79
  -1   1  -5  242.58   11.76
   1   1   5  203.92   11.37
  -1  -1  -5  229.08   11.69
  -1   1  -5  230.26   11.85
  -1  -1  -6  456.20   23.01
  -1   1  -6  427.75   23.12
  -1  -1  -6  434.38   23.06
  -1   1  -6  438.70   23.08
  -1   1  -7 1767.01   91.11
  -1  -1  -7 1722.82   90.97
  -1  -1  -7 1813.34   91.08
  -1   1  -7 1773.80   91.08
  -1  -1  -8    7.41    2.21
  -1   1  -8    4.28    2.65
  -1  -1  -8    4.19    2.26
  -1   1  -8    3.99    2.25
   1   1   8    3.47    1.11
   1  -1   8    2.83    1.03
  -1   1  -9   13.25    2.88
  -1  -1  -9   20.76    2.62
  -1   1  -9   19.03    2.77
  -1  -1  -9   15.94    2.65
   1  -1   9   17.15    1.51
   1   1   9   18.06    1.54
  -1  -1 -10   10.11    2.56
  -1   1 -10    6.82    2.82
  -1   1 -10    8.97    2.42
  -1  -1 -10   10.48    2.73
   1   1  10    6.46    1.29
   1  -1  10    8.30    1.36
  -1  -1 -11  390.30   20.72
  -1   1 -11  353.35   20.90
   1  -1  11  388.24   20.04
   1   1  11  391.64   20.03
  -1  -1 -11  383.49   20.05
  -1  -1 -11  380.90   20.97
  -1   1 -11  389.52   20.91
  -1   1 -11  383.67   20.04
  -1   1 -12    4.39    2.89
  -1   1 -12    5.58    3.06
  -1  -1 -12    5.46    2.35
  -1   1 -12    4.27    2.73
  -1  -1 -12    6.34    2.76
  -1  -1 -12    3.20    1.38
  -1   1 -12    4.14    1.44
  -1  -1 -13   71.24    5.76
  -1   1 -13   74.71    5.62
  -1   1 -13   79.75    5.85
  -1  -1 -13   70.26    4.21
  -1   1 -13   65.17    5.25
  -1  -1 -13   68.10    5.46
  -1   1 -13   69.56    4.19
  -1   1 -14   -0.91    3.11
  -1  -1 -14    0.29    3.23
  -1  -1 -14    2.28    2.76
  -1   1 -14    0.57    2.68
  -1  -1 -14    0.22    1.64
  -1   1 -14    2.22    1.66
  -1   1 -15    6.34    1.86
  -1  -1 -15    6.86    1.82
  -1   1 -16    0.78    1.56
  -1  -1 -16   -0.59    1.59
  -1  -1 -17   54.45    3.25
  -1   1 -17   46.98    3.23
  -1  -1 -18    1.37    1.25
  -1   1 -18   -0.04    1.23
  -1  -1 -19    6.10    1.16
  -1   1 -19    5.51    1.12
   1   2 -19   -0.07    0.88
   1  -2 -19    1.62    0.87
  -1   2  19    1.90    1.30
   1   2 -18   12.45    1.39
   1  -2 -18   11.00    1.38
   1   2 -17    2.24    1.31
   1  -2 -17    0.56    1.32
   1  -2 -16   55.65    3.61
   1   2 -16   62.38    3.64
   1  -2 -15   12.99    1.75
   1   2 -15   11.88    1.78
   1   2 -14   25.12    2.41
   1   2 -14   32.30    2.47
   1  -2 -14   32.15    2.52
   1  -2 -14   33.40    3.80
   1   2 -14   30.48    3.64
   1   2 -14   26.06    4.22
   1  -2 -14   31.35    3.90
   1   2 -13    4.90    1.50
   1  -2 -13    3.86    1.52
   1   2 -13    6.06    2.59
   1  -2 -13    3.99    2.73
   1  -2 -13    5.11    2.79
   1  -2 -12    9.31    1.57
   1   2 -12   13.40    1.66
   1   2 -12    4.67    2.78
   1  -2 -12    8.95    2.85
   1  -2 -12    7.41    2.99
   1  -2 -11   15.69    1.62
   1   2 -11   16.64    1.64
   1  -2 -11   12.67    2.84
   1   2 -11   15.14    2.80
   1   2 -11   14.76    3.31
   1   2 -11   20.67    3.40
   1   2 -10  556.87   29.89
   1  -2 -10  557.22   29.93
   1   2 -10  552.71   30.04
   1   2 -10  594.87   30.10
   1  -2  -9  103.03    6.55
   1   2  -9  106.60    6.57
   1  -2  -9  102.41    6.16
   1   2  -9  110.04    6.84
   1   2  -9  119.44    6.92
   1   2  -8  434.20   23.37
  -1   2   8  432.56   22.77
   1  -2  -8  468.58   23.41
  -1  -2   8  439.86   22.77
   1   2  -8  464.45   23.57
   1  -2  -8  443.51   23.07
   1   2  -7    3.21    1.86
   1  -2  -7    3.42    1.93
   1   2  -7    4.72    2.55
   1  -2  -7    5.98    1.58
   1   2  -6  477.22   25.15
   1  -2  -6  500.13   25.18
   1   2  -6  466.52   24.91
   1   2  -6  506.11   25.32
   1  -2  -6  477.24   24.93
   1   2  -5   54.31    3.37
   1  -2  -5   55.18    3.38
   1   2  -5   46.23    3.12
  -1   2   5   48.50    3.10
   1  -2  -5   48.37    3.00
   1   2  -4  755.07   40.29
   1  -2  -4  768.11   40.30
  -1   2   4  785.94   40.27
   1   2  -4  803.45   40.30
   1  -2  -4  785.47   40.12
   1   2  -3  394.42   20.02
   1  -2  -3  390.71   20.04
  -1   2   3  403.64   20.12
   1   2  -3  389.31   20.13
   1   2  -3  385.95   20.10
   1  -2  -3  378.97   19.84
   1  -2  -2    1.21    0.89
   1   2  -2    1.26    0.87
   1   2  -2    1.90    1.26
   1   2  -2    2.74    1.56
   1   2  -2    2.61    1.16
   1   2  -2    2.59    1.43
  -1   2   2    2.17    1.53
   1  -2  -1   31.92    1.80
   1   2  -1   30.97    1.79
   1   2  -1   34.60    2.01
   1   2  -1   32.70    2.50
   1   2  -1   34.05    2.22
   1   2   0   69.66    3.80
  -1   2   0   65.72    3.65
  -1  -2  -1  327.21   16.34
  -1   2  -1  324.26   16.35
  -1   2  -1  321.54   16.63
  -1   2  -1  326.90   16.42
  -1   2  -1  305.22   16.49
  -1   2  -1  291.91   16.38
  -1   2  -2   15.07    1.23
  -1  -2  -2   13.90    1.23
   1   2   2   16.54    1.90
  -1   2  -2   17.97    1.83
  -1   2  -2   17.40    1.85
  -1  -2  -3  278.79   15.13
  -1   2  -3  275.58   15.12
  -1   2  -3  296.79   15.25
   1   2   3  313.70   15.26
  -1   2  -3  305.37   15.31
  -1  -2  -4   47.77    3.15
  -1   2  -4   48.67    3.15
  -1   2  -4   55.42    3.26
   1   2   4   51.85    3.19
  -1   2  -5   30.95    2.26
  -1  -2  -5   26.11    2.31
   1   2   5   26.91    2.11
  -1  -2  -5   24.81    2.12
  -1   2  -6 1276.23   66.98
  -1  -2  -6 1309.96   67.00
   1   2   6 1286.14   66.74
  -1   2  -6 1322.30   67.12
  -1  -2  -6 1311.66   66.85
  -1   2  -7  176.49    9.27
  -1  -2  -7  169.97    9.25
  -1  -2  -7  158.65    9.02
  -1   2  -7  159.55    9.42
   1  -2   8  467.44   24.49
  -1   2  -8  487.37   25.11
  -1  -2  -8  481.11   25.10
   1   2   8  469.33   24.49
  -1   2  -8  499.08   25.29
  -1  -2  -8  484.62   24.86
  -1   2  -9   14.58    2.96
  -1  -2  -9   11.94    2.08
   1  -2   9   13.92    1.34
   1   2   9   11.79    1.34
  -1   2  -9    8.55    2.24
  -1  -2  -9   12.23    2.51
   1   2  10  298.94   15.04
  -1   2 -10  292.31   15.82
  -1  -2 -10  296.54   15.88
   1  -2  10  289.57   15.04
  -1  -2 -10  278.83   15.04
  -1  -2 -10  279.78   15.49
  -1   2 -10  278.58   16.00
  -1   2 -11   25.78    3.66
  -1   2 -11   25.76    3.61
  -1  -2 -11   27.56    3.19
  -1   2 -11   24.40    3.21
  -1   2 -11   25.71    1.99
  -1  -2 -11   24.31    1.98
  -1   2 -12   97.00    4.78
  -1   2 -12   92.17    6.28
  -1   2 -12   93.67    6.39
  -1  -2 -12   76.76    4.72
  -1   2 -12   75.55    4.69
  -1   2 -12   75.25    5.78
  -1  -2 -12   65.45    5.87
  -1   2 -13    1.90    1.47
  -1  -2 -13    4.71    2.88
  -1   2 -13   -2.91    3.39
  -1  -2 -13   -0.34    1.53
  -1   2 -13    0.13    1.49
  -1   2 -13   -0.53    2.66
  -1  -2 -13    0.80    2.57
  -1   2 -14    6.00    3.39
  -1  -2 -14    8.03    3.19
  -1   2 -14    6.90    1.67
  -1  -2 -14    4.96    1.69
  -1  -2 -14    7.11    2.79
  -1   2 -14    8.40    2.85
  -1   2 -15    1.98    1.54
  -1  -2 -15    1.79    1.49
  -1   2 -16   25.69    2.27
  -1  -2 -16   28.83    2.29
  -1  -2 -17   12.53    1.58
  -1   2 -17   15.41    1.61
  -1  -2 -18   17.75    1.55
  -1   2 -18   15.04    1.54
  -1  -2 -19    0.26    0.85
  -1   2 -19    0.26    0.83
   1   2  19    1.20    1.09
  -1   3  19   16.36    1.46
   1   3 -19   16.51    1.67
   1  -3 -18    5.49    0.95
   1   3 -18    2.33    0.94
  -1   3  18    4.73    1.68
   1  -3 -17   11.30    1.38
   1   3 -17   11.56    1.36
   1  -3 -16    4.03    1.30
   1   3 -16    2.51    1.32
   1   3 -16    2.99    1.34
   1  -3 -15   76.52    4.48
   1   3 -15   80.15    4.49
   1   3 -15   75.65    4.55
   1   3 -14   11.26    1.86
   1  -3 -14    8.02    1.58
   1   3 -14    8.40    1.56
   1  -3 -14    9.51    2.55
   1   3 -14   11.39    2.64
   1   3 -13   26.95    2.34
   1  -3 -13   23.35    2.05
   1   3 -13   24.32    2.07
   1   3 -13   24.70    3.35
   1  -3 -13   17.25    3.20
   1   3 -13   19.74    3.77
   1   3 -13   24.43    3.91
   1   3 -12    1.97    1.30
   1  -3 -12    1.03    1.37
   1   3 -12    4.21    2.55
   1  -3 -12    2.86    2.54
   1   3 -12    2.93    3.09
   1  -3 -12    2.61    2.48
   1   3 -12    2.69    3.08
   1   3 -11   16.23    1.66
   1  -3 -11   16.62    1.67
   1   3 -11   18.18    2.70
   1  -3 -11   15.30    2.89
   1   3 -11   16.32    3.23
   1  -3 -11   19.64    2.93
   1   3 -11   22.18    3.58
   1   3 -10   38.32    3.44
   1  -3 -10   37.70    2.43
   1   3 -10   36.71    2.41
   1  -3 -10   35.86    3.51
   1   3 -10   36.60    3.87
   1   3 -10   43.66    4.12
   1   3  -9  696.23   37.67
   1  -3  -9  716.08   37.73
   1   3  -9  753.13   38.00
   1   3  -9  724.55   37.90
   1   3  -8   50.87    3.80
   1  -3  -8   53.55    3.80
   1   3  -8   52.56    4.07
   1   3  -7   20.18    2.20
   1  -3  -7   14.72    2.17
   1   3  -7   14.25    2.51
   1  -3  -6    0.93    1.59
   1   3  -6    1.79    1.58
   1   3  -6    7.31    2.20
  -1   3   6    2.27    1.63
   1   3  -6    1.96    1.78
   1   3  -5  540.75   27.89
   1  -3  -5  543.69   27.91
  -1   3   5  528.70   27.96
   1   3  -5  538.01   27.99
   1   3  -5  532.12   28.13
   1   3  -5  532.53   28.01
   1   3  -5  538.94   28.02
   1  -3  -4  240.19   12.92
   1   3  -4  233.86   12.91
   1   3  -4  256.26   13.18
  -1   3   4  245.91   13.13
   1   3  -4  257.90   13.08
   1   3  -4  243.07   13.03
   1   3  -4  257.62   13.20
   1  -3  -3  542.99   28.11
   1   3  -3  526.80   28.10
   1   3  -3  556.96   28.41
  -1   3   3  565.59   28.40
   1   3  -3  537.23   28.21
   1   3  -3  565.97   28.27
   1   3  -3  545.42   28.35
   1  -3  -2  126.87    6.79
   1   3  -2  130.58    6.79
  -1   3   2  132.51    7.34
   1   3  -2  138.29    7.10
   1   3  -2  129.51    7.33
   1   3  -2  129.46    6.97
   1   3  -1  108.94    5.61
   1   3  -1   86.10    5.27
  -1   3   0  351.34   18.44
   1   3   0  348.64   18.43
  -1   3  -1   11.65    1.47
  -1   3  -1   11.74    2.15
  -1  -3  -2  170.31    8.91
  -1   3  -2  169.60    8.91
  -1   3  -2  181.34    9.43
  -1   3  -2  169.84    9.02
   1   3   2  178.63    9.42
  -1   3  -2  170.43    9.21
  -1   3  -2  172.79    9.08
  -1   3  -3    2.42    0.97
  -1  -3  -3    2.95    1.00
  -1   3  -3    3.60    1.42
   1   3   3    2.67    1.95
  -1   3  -3    3.98    2.03
  -1   3  -3    5.87    1.86
  -1   3  -3    5.04    1.50
  -1   3  -4   77.18    4.59
  -1  -3  -4   82.73    4.63
   1   3   4   83.13    5.00
  -1   3  -4   80.90    5.02
  -1   3  -4   86.07    4.81
  -1   3  -4   84.79    5.05
  -1   3  -4   81.95    4.79
  -1   3  -5  695.73   34.61
  -1  -3  -5  706.62   34.62
   1   3   5  675.66   34.69
  -1   3  -5  670.93   34.70
  -1   3  -5  695.37   34.85
  -1  -3  -5  625.31   34.39
  -1  -3  -6   14.24    1.97
  -1   3  -6   14.22    1.90
   1   3   6   15.85    1.99
  -1   3  -7 1026.47   54.33
  -1  -3  -7 1092.93   54.39
   1   3   7 1039.09   54.16
  -1   3  -8    1.99    2.33
   1   3   8    1.19    0.93
   1  -3   8    1.38    0.93
  -1  -3  -8    2.93    1.92
  -1   3  -8    1.28    1.78
  -1   3  -9    8.89    2.82
  -1   3  -9   11.06    3.21
  -1   3  -9   10.33    2.27
  -1  -3  -9   11.98    2.34
  -1   3 -10    1.11    2.78
  -1   3 -10   -1.19    2.91
  -1  -3 -10    1.27    1.11
  -1   3 -10    0.45    1.09
  -1  -3 -10    1.37    2.19
  -1   3 -10   -1.72    2.17
  -1   3 -11  218.80   12.14
  -1   3 -11  201.68   12.20
  -1   3 -11  198.08   10.91
  -1  -3 -11  206.56   11.84
  -1   3 -11  207.02   11.79
  -1  -3 -11  214.62   10.94
  -1   3 -12   12.41    1.97
  -1  -3 -12   10.63    2.91
  -1   3 -12   14.32    3.37
  -1  -3 -12   15.29    2.89
  -1   3 -12   16.39    2.78
  -1   3 -12   11.89    1.63
  -1  -3 -12   20.06    1.71
  -1   3 -13   18.10    2.03
  -1   3 -13   12.84    3.56
  -1   3 -13   19.07    3.55
  -1   3 -13   17.80    1.80
  -1  -3 -13   16.77    1.83
  -1  -3 -13   15.20    3.03
  -1   3 -13   18.65    3.00
  -1   3 -14   -0.40    1.65
  -1  -3 -14    2.25    1.43
  -1   3 -14    2.91    1.42
  -1   3 -14    3.67    2.29
  -1   3 -15    5.72    1.61
  -1  -3 -15    2.16    1.52
  -1   3 -15    2.32    1.48
  -1   3 -16    8.37    1.41
  -1  -3 -16    7.19    1.40
  -1  -3 -17   29.93    2.08
  -1   3 -17   30.02    2.08
  -1  -3 -18    1.33    0.87
  -1   3 -18    1.65    0.88
  -1   3 -18    1.03    1.12
   1   3  18    4.49    1.58
  -1   3 -19    3.07    1.30
   1   4 -18    5.88    1.19
  -1   4  18    6.31    1.59
   1   4 -18    8.11    1.72
  -1   4  17    0.82    1.88
  -1   4  17    2.98    1.22
   1   4 -16   38.22    2.59
   1  -4 -16   37.91    2.37
   1   4 -15   21.19    2.06
   1   4 -15   17.57    1.67
   1  -4 -15   21.57    1.69
   1   4 -14   39.25    3.02
   1   4 -14   34.38    2.49
   1  -4 -14   38.56    2.53
   1   4 -13    2.17    1.84
   1   4 -13    2.70    2.98
   1   4 -13    3.77    2.85
   1   4 -13    2.53    1.23
   1  -4 -13    0.22    1.25
   1   4 -12    6.40    2.07
   1   4 -12    1.58    3.09
   1   4 -12    3.93    3.04
   1   4 -12    3.73    1.29
   1  -4 -12    4.88    1.37
   1   4 -12    4.19    2.27
   1   4 -11   57.06    3.42
   1   4 -11   57.40    4.32
   1   4 -11   58.89    4.94
   1  -4 -10  100.06    6.68
   1   4 -10  100.18    6.63
   1   4 -10  118.68    7.22
   1   4 -10  129.78    7.24
   1   4  -9    1.59    2.46
   1   4  -9    4.65    2.49
   1  -4  -9    1.61    1.79
   1   4  -9    2.51    1.87
  -1   4   8  203.44   10.83
   1   4  -8  201.06   11.43
   1   4  -8  204.68   11.44
   1   4  -8  210.34   10.79
   1   4  -8  189.64   11.09
   1  -4  -8  201.27   11.15
   1  -4  -7   21.53    2.16
   1   4  -7   23.09    2.15
   1   4  -7   23.38    2.76
   1   4  -7   22.87    2.65
   1   4  -6   90.57    5.45
   1  -4  -6   96.81    5.49
   1   4  -6   94.11    5.85
  -1   4   6   97.84    5.81
   1   4  -6   95.13    5.78
   1   4  -6  103.80    5.88
   1  -4  -5   48.93    2.89
   1   4  -5   42.71    2.83
  -1   4   5   47.96    3.58
   1   4  -5   41.20    3.53
   1   4  -5   44.80    3.28
   1   4  -5   41.45    3.35
   1   4  -4  979.08   51.65
  -1   4   4 1008.25   52.10
   1   4  -4 1018.47   52.13
   1   4  -4 1050.06   51.95
   1   4  -4 1005.51   51.85
   1   4  -3  371.75   19.32
  -1   4   3  384.19   19.98
   1   4  -3  385.79   20.01
   1   4  -3  382.25   19.73
   1   4  -2   68.92    4.27
  -1   4   2   62.73    4.21
   1   4  -1    3.49    2.37
  -1   4   0   20.94    2.72
   1   4   0   20.51    2.73
  -1   4  -1  151.12    8.64
  -1   4  -2  105.29    6.08
   1   4   2  107.77    6.06
  -1   4  -2   88.87    5.43
  -1   4  -3  103.01    6.40
   1   4   3  108.88    6.51
  -1   4  -3  104.18    5.82
  -1   4  -3  107.99    5.96
  -1   4  -4    3.84    1.06
  -1   4  -4    6.14    2.39
  -1   4  -4    7.11    1.63
  -1   4  -4    6.53    2.25
  -1   4  -4    7.82    1.78
   1   4   4    3.12    2.43
  -1   4  -5   16.90    1.68
  -1  -4  -5   17.80    1.67
   1   4   5   19.84    2.55
  -1   4  -5   21.82    2.26
  -1   4  -5   17.88    2.63
  -1   4  -5   15.98    2.66
  -1   4  -5   20.49    2.23
  -1   4  -6  757.07   40.23
  -1  -4  -6  777.25   40.25
   1   4   6  799.62   40.44
  -1   4  -6  797.58   40.62
  -1   4  -6  785.24   40.42
  -1   4  -6  760.84   40.39
  -1   4  -7   14.87    1.88
  -1  -4  -7   18.26    2.00
  -1   4  -7   12.64    2.36
  -1   4  -7   15.63    2.89
  -1   4  -7   13.63    2.46
   1   4   7   18.06    2.21
   1   4   8  342.57   17.63
  -1  -4  -8  332.95   17.94
  -1   4  -8  317.09   17.92
  -1   4  -8  329.25   18.17
  -1   4  -8  349.54   18.18
  -1   4  -8  349.53   18.45
  -1   4  -9   25.49    3.12
  -1   4  -9   23.83    3.52
  -1   4  -9   23.15    3.08
  -1   4  -9   23.53    1.98
  -1  -4  -9   23.69    2.61
  -1   4  -9   25.37    2.63
  -1   4 -10   58.27    3.52
  -1   4 -10   48.36    4.46
  -1   4 -10   54.74    4.46
  -1   4 -10   46.39    3.90
  -1  -4 -10   52.54    4.03
  -1   4 -11   22.16    2.29
  -1   4 -11   24.25    3.44
  -1   4 -11   22.86    3.37
  -1   4 -11   21.02    2.67
  -1   4 -11   20.03    1.69
  -1   4 -12   91.48    4.99
  -1   4 -12   88.55    6.17
  -1   4 -12   87.42    6.16
  -1   4 -12   69.38    5.49
  -1  -4 -12   81.53    4.67
  -1   4 -12   81.10    4.65
  -1   4 -13    2.29    1.83
  -1   4 -13    2.14    2.81
  -1   4 -13    4.19    2.81
  -1  -4 -13    1.36    1.27
  -1   4 -13    0.59    1.21
  -1   4 -14    6.23    1.91
  -1   4 -14    7.56    1.40
  -1  -4 -14    5.41    1.33
  -1   4 -15    3.56    1.61
  -1  -4 -15    6.20    1.22
  -1   4 -15    2.48    1.17
   1   4  16   24.72    2.71
  -1  -4 -16   26.01    1.83
   1   4  17   15.66    2.01
   1   4  17   10.77    1.35
  -1   4 -17   15.17    2.14
   1   4  18   12.12    1.63
  -1   4 -18   14.72    1.35
  -1   4 -18   14.41    1.79
   1   5 -17    4.96    1.36
  -1   5  17    6.20    1.74
   1   5 -17    1.52    1.75
  -1   5  16   16.46    2.22
   1   5 -16   13.28    2.32
  -1   5  15   52.39    3.75
   1   5 -15   54.98    3.83
   1   5 -15   53.65    3.28
  -1   5  15   43.45    3.09
  -1   5  14   11.13    2.74
   1   5 -14   13.93    2.02
  -1   5  14   13.15    1.70
   1   5 -13   19.20    2.37
   1   5 -12    2.05    1.92
   1   5 -12    3.34    2.51
   1   5 -11   31.41    2.76
   1   5 -11   28.49    3.58
   1   5 -11   30.63    3.58
   1   5 -10   77.32    4.64
   1   5 -10   84.63    4.86
   1   5 -10   78.29    5.73
   1   5 -10   78.33    5.60
   1   5  -9  113.85    6.36
  -1   5   9  115.38    6.57
   1   5  -9  113.16    7.31
   1   5  -9  112.18    7.17
   1   5  -8    2.03    1.49
  -1   5   8    2.29    1.80
   1   5  -8    2.10    2.32
   1   5  -8    3.50    2.21
   1   5  -7    1.29    1.46
  -1   5   7    0.81    1.69
   1   5  -7    1.82    2.01
   1   5  -7    1.02    2.18
  -1   5   6   27.71    2.40
  -1   5   6   28.21    3.21
   1   5  -6   28.43    2.78
   1   5  -6   34.78    3.40
   1   5  -6   29.93    3.03
  -1   5   6   31.63    2.12
   1   5  -6   29.36    2.28
   1   5  -6   29.94    2.32
   1   5  -5  447.78   24.24
   1   5  -5  446.42   24.49
  -1   5   5  462.13   23.75
  -1   5   5  475.76   24.50
  -1   5   4   29.44    3.13
   1   5  -4   18.10    3.13
   1   5  -4   16.89    2.53
  -1   5   4   25.39    1.74
   1   5  -3  244.83   14.16
  -1   5   3  287.02   14.66
   1   5  -3  282.60   14.69
   1   5  -2  111.50    6.93
  -1   5   2  109.60    6.94
   1   5  -1   43.32    4.01
  -1   5   0  197.20   11.49
   1   5   0  208.63   11.54
  -1   5  -1  101.12    6.69
   1   5   2   21.52    3.34
  -1   5  -2   30.05    3.36
  -1   5  -3   52.73    3.62
  -1   5  -3   65.15    4.56
   1   5   3   62.31    4.59
  -1   5  -4   59.03    4.18
   1   5   4   71.96    4.94
  -1   5  -4   74.14    4.96
  -1   5  -5  119.69    7.14
  -1   5  -5  131.23    7.04
  -1   5  -5  136.36    7.76
   1   5   5  121.25    6.66
   1   5   5  133.07    7.65
  -1   5  -6    7.35    1.57
  -1   5  -6    9.24    2.07
  -1   5  -6    7.86    1.53
  -1   5  -6    7.41    1.60
  -1   5  -6    7.32    1.97
   1   5   6    6.29    2.36
  -1   5  -6    4.87    1.83
   1   5   7  462.60   23.45
  -1   5  -7  459.95   23.84
  -1   5  -7  432.91   23.83
  -1   5  -7  447.49   23.39
   1   5   7  435.11   23.89
  -1   5  -8   16.98    1.94
  -1   5  -8   18.86    2.07
   1   5   8   14.70    2.24
  -1   5  -8   19.51    2.71
  -1   5  -8   19.40    2.67
  -1   5  -9    4.21    1.69
  -1   5  -9    6.15    1.86
  -1   5  -9    1.73    2.31
  -1   5  -9    4.33    2.59
  -1   5 -10   19.06    1.97
  -1   5 -10   16.92    2.24
  -1   5 -10   13.16    2.88
  -1   5 -10   14.18    2.95
  -1   5 -11  148.54    8.33
  -1   5 -11  151.94    9.12
  -1   5 -12   58.21    3.87
  -1   5 -13   49.08    3.43
   1   5  14   11.93    2.73
  -1   5 -14    6.81    1.88
  -1   5 -15    7.52    1.70
   1   5  15    3.95    2.33
  -1   5 -15    6.76    2.43
   1   5  16    6.78    2.01
  -1   5 -16    6.11    2.03
  -1   5 -17   12.15    1.46
  -1   5 -17    7.97    1.83
   1   5  17   12.09    1.74
  -1   6  16    5.19    1.77
  -1   6  15    5.10    2.02
   1   6 -14    9.96    1.87
  -1   6  14   10.98    2.49
   1   6 -13    1.42    1.91
  -1   6  12    1.12    1.43
   1   6 -12    4.54    2.04
   1   6 -11   51.90    3.42
  -1   6  11   40.53    2.99
   1   6 -11   48.54    3.11
  -1   6  10   37.67    2.75
   1   6 -10   41.53    2.91
  -1   6   9    6.37    1.56
   1   6  -9   10.69    1.91
  -1   6   8   57.54    3.93
  -1   6   8   51.72    3.68
   1   6  -8   50.85    3.49
  -1   6   8   44.64    3.14
   1   6  -8   50.44    3.38
  -1   6   7    4.83    2.41
   1   6  -7    2.70    1.77
  -1   6   7    3.40    1.91
  -1   6   7    0.51    1.35
   1   6  -7    3.87    1.75
  -1   6   6  101.14    5.54
   1   6  -6   96.54    5.21
   1   6  -6   93.63    5.21
   1   6  -6   97.79    5.22
   1   6  -6   96.79    6.27
   1   6  -5   14.80    1.89
  -1   6   5   16.52    2.56
  -1   6   5   18.91    3.40
   1   6  -5   15.51    3.38
  -1   6   5   11.66    1.54
   1   6  -5   17.30    2.00
   1   6  -5   12.91    1.94
   1   6  -4  471.31   27.55
  -1   6   4  551.53   27.59
   1   6  -4  538.83   27.61
   1   6  -4  528.41   27.43
  -1   6   4  560.77   27.53
  -1   6   4  552.35   28.36
  -1   6   4  503.46   27.33
   1   6  -4  558.84   28.38
   1   6  -4  550.78   27.49
   1   6  -4  537.07   27.44
   1   6  -3  150.20    8.98
  -1   6   3  153.09    9.06
  -1   6   3  148.68    7.94
   1   6  -3  141.06    8.09
  -1   6   3  141.13    8.07
   1   6  -3  145.98    8.10
   1   6  -2  136.70    7.99
  -1   6   2  144.75    7.83
   1   6  -2  149.24    8.94
  -1   6   2  150.64    8.86
   1   6  -2  145.81    7.83
   1   6  -1   46.60    4.56
   1   6  -1   45.89    3.07
   1   6   0    7.14    3.29
  -1   6   0    0.23    2.99
   1   6   0    0.68    1.86
  -1   6  -1  328.93   18.05
   1   6   1  326.69   17.16
   1   6   2   74.50    4.70
  -1   6  -2   74.35    4.40
   1   6   2   71.25    4.50
  -1   6  -2   84.01    5.81
   1   6   2   88.89    5.79
   1   6   3   45.81    3.27
   1   6   3   55.81    3.59
   1   6   3   50.63    3.21
   1   6   3   45.47    4.48
  -1   6  -3   38.54    4.46
  -1   6  -4   61.06    3.70
   1   6   4   64.34    4.09
   1   6   4   60.40    3.85
  -1   6  -4   60.74    3.66
   1   6   4   62.40    4.98
  -1   6  -4   63.33    5.04
  -1   6  -4   62.66    3.78
  -1   6  -4   60.16    3.67
   1   6   4   59.65    3.84
  -1   6  -5   86.56    4.90
   1   6   5   95.10    5.34
   1   6   5   85.38    5.02
   1   6   5   82.74    6.03
  -1   6  -5   82.65    4.93
   1   6   5   82.13    5.05
  -1   6  -5   79.98    4.89
  -1   6  -6  384.90   21.01
  -1   6  -6  399.63   20.86
   1   6   6  394.45   21.64
  -1   6  -6  412.67   20.88
  -1   6  -7    9.98    1.97
  -1   6  -7    9.93    2.51
  -1   6  -7   11.50    1.95
   1   6   8   74.56    4.37
  -1   6  -8   77.13    4.68
  -1   6  -8   70.59    4.13
   1   6   9    8.05    1.52
  -1   6  -9   12.76    1.96
  -1   6  -9   16.85    2.84
  -1   6 -10   14.80    2.32
   1   6  10   11.08    1.57
  -1   6 -10   11.01    1.94
  -1   6 -10   11.78    2.87
   1   6  11    3.65    2.65
  -1   6 -11    4.35    2.09
   1   6  11    0.97    1.34
  -1   6 -12   60.73    4.54
   1   6  12   62.67    4.52
  -1   6 -12   64.15    4.11
  -1   6 -13   12.47    2.02
   1   6  13   12.19    2.64
  -1   6 -13   10.21    2.69
  -1   6 -14    2.50    2.31
   1   6  14    1.01    2.26
  -1   6 -14    5.31    1.75
  -1   6 -15    2.85    1.95
   1   6  15    3.44    2.00
  -1   6 -16    5.05    1.36
   1   6  16    4.81    1.66
  -1   6 -16    2.17    1.76
   1   7 -15    9.60    1.37
   1   7 -14    3.00    1.42
   1   7 -13    7.41    1.73
   1   7 -13   10.69    1.89
   1   7 -12    2.96    1.93
   1   7 -12    2.02    1.70
   1   7 -11   24.10    2.39
   1   7 -10   10.65    1.88
  -1   7  10    5.00    2.79
   1   7  -9  135.49    7.60
   1   7  -9  131.84    7.67
  -1   7   9  147.34    7.97
   1   7  -8    4.25    1.90
  -1   7   8   -0.09    2.28
   1   7  -8    3.80    1.93
  -1   7   8    7.48    2.71
   1   7  -7    9.97    2.14
   1   7  -7    5.90    1.79
  -1   7   7   10.05    2.83
   1   7  -7    5.38    1.97
   1   7  -6   60.63    4.06
  -1   7   6   67.78    4.53
   1   7  -6   59.04    3.88
   1   7  -6   64.14    4.01
   1   7  -5  191.81   10.73
   1   7  -5  202.88   10.69
   1   7  -5  192.45   10.59
   1   7  -5  197.31   10.67
  -1   7   5  202.21   10.94
  -1   7   5  210.20   10.82
   1   7  -4   22.09    2.37
   1   7  -4   23.29    2.23
   1   7  -4   18.41    1.97
  -1   7   4   21.26    2.81
  -1   7   4   22.67    2.49
   1   7  -4   24.41    2.95
   1   7  -4   18.94    2.11
   1   7  -4   23.62    3.85
  -1   7   4   29.49    3.89
   1   7  -3   51.29    4.02
   1   7  -3   60.43    3.51
  -1   7   3   58.36    3.73
   1   7  -3   51.37    4.94
   1   7  -3   54.38    3.50
  -1   7   3   54.93    3.43
  -1   7   3   63.82    5.15
   1   7  -2   30.52    2.28
  -1   7   2   32.00    2.40
   1   7  -2   30.97    2.58
  -1   7   2   32.55    2.66
   1   7  -2   27.07    2.97
   1   7  -2   30.84    2.36
   1   7  -2   24.57    4.16
  -1   7   2   24.99    4.02
   1   7  -1   13.38    1.95
  -1   7   1   11.56    1.81
   1   7  -1   18.48    2.23
  -1   7   1   12.66    2.44
   1   7  -1   14.77    1.84
  -1   7   1   12.75    1.96
   1   7  -1   10.69    2.54
   1   7  -1   16.92    3.65
   1   7   0  256.20   15.48
  -1   7   0  302.00   15.34
   1   7   0  291.34   15.30
  -1   7   0  288.07   15.50
   1   7   0  306.83   15.41
  -1   7   0  295.84   15.29
   1   7   0  286.04   15.30
   1   7   0  295.46   16.51
  -1   7   0  294.04   16.52
  -1   7  -1   28.44    2.46
   1   7   1   27.86    2.39
   1   7   1   30.29    2.67
  -1   7  -1   28.18    2.92
   1   7   1   23.10    2.99
  -1   7  -1   30.78    2.43
   1   7   1   29.52    2.44
  -1   7  -1   29.17    4.19
   1   7   2  124.94    6.80
  -1   7  -2  128.28    6.65
  -1   7  -2  120.48    7.02
  -1   7  -2  116.96    6.72
   1   7   2  119.30    6.68
   1   7   2  111.39    6.86
  -1   7  -2  125.84    6.79
   1   7   2  118.59    8.03
  -1   7  -2  127.11    8.18
   1   7   3    2.00    2.02
   1   7   3    7.10    1.59
  -1   7  -3    9.16    2.40
  -1   7  -3    7.82    1.59
  -1   7  -3    5.92    1.63
  -1   7  -3   12.34    1.74
   1   7   3    6.96    1.95
  -1   7  -3    4.85    3.30
   1   7   3    5.04    3.34
  -1   7  -4   26.79    2.57
   1   7   4   26.74    2.72
   1   7   4   24.02    3.08
   1   7   4   29.65    2.63
  -1   7  -4   27.69    2.42
  -1   7  -4   30.23    2.35
   1   7   4   27.20    4.03
  -1   7  -5   35.46    2.83
   1   7   5   35.93    2.90
   1   7   5   31.62    3.32
  -1   7  -5   34.32    2.78
  -1   7  -5   36.86    2.66
   1   7   5   26.46    4.09
  -1   7  -6    2.34    1.96
  -1   7  -6    1.79    1.75
  -1   7  -6    1.15    1.91
   1   7   6    4.02    2.18
   1   7   6    0.30    2.70
  -1   7  -7  270.59   14.21
   1   7   7  252.17   14.08
  -1   7  -7  273.25   14.17
   1   7   7  274.05   14.43
  -1   7  -7  268.83   14.13
   1   7   8   15.18    2.05
  -1   7  -8   15.09    2.19
  -1   7  -8   18.28    2.11
  -1   7  -8   12.30    2.95
  -1   7  -8   11.06    2.19
   1   7   9    2.39    1.75
  -1   7  -9    1.90    1.93
  -1   7  -9    2.19    1.97
  -1   7  -9    2.80    2.70
  -1   7  -9    3.75    1.92
  -1   7 -10    4.49    1.80
   1   7  10    5.84    1.77
  -1   7 -10    5.01    1.94
  -1   7 -10    5.17    2.72
  -1   7 -11  108.76    6.25
  -1   7 -11  114.54    5.83
  -1   7 -12    7.07    1.82
  -1   7 -12    8.08    2.51
  -1   7 -12    9.65    1.95
  -1   7 -13    9.93    2.32
  -1   7 -13    9.01    1.73
   1   7  13    9.98    2.29
   1   7  14    6.93    1.94
  -1   7 -14    5.65    1.99
  -1   7 -14    7.07    1.53
  -1   7 -15    1.85    1.22
  -1   7 -15   -0.86    1.60
   1   8 -13    5.18    1.19
   1   8 -12    0.25    1.33
   1   8 -11   16.47    1.82
   1   8 -10   50.61    3.11
   1   8 -10   40.85    3.02
   1   8 -10   48.30    3.22
   1   8  -9    2.72    1.85
   1   8  -9    3.13    1.95
   1   8  -9    2.97    1.65
   1   8  -8   30.80    2.70
   1   8  -8   29.76    2.45
   1   8  -8   32.62    2.66
   1   8  -7   28.17    2.66
   1   8  -7   25.87    2.33
   1   8  -7   30.18    2.55
   1   8  -6   77.69    4.63
   1   8  -6   84.99    4.49
  -1   8   6   72.94    4.69
   1   8  -5    4.48    2.12
  -1   8   5    5.08    2.19
   1   8  -5    9.30    1.88
   1   8  -4   89.36    5.92
  -1   8   4  100.32    5.82
   1   8  -4  101.47    5.57
   1   8  -3  100.64    5.87
  -1   8   3   96.79    5.39
  -1   8   3  101.46    5.69
  -1   8   3   81.55    5.86
   1   8  -2    1.97    2.27
  -1   8   2    4.52    1.65
   1   8  -2    7.59    2.11
  -1   8   2    5.17    2.02
   1   8  -2    4.77    2.52
   1   8  -2    3.74    1.59
  -1   8   2    3.86    2.60
   1   8  -2    2.88    3.36
   1   8  -1    5.00    2.25
   1   8  -1    5.03    1.97
  -1   8   1    8.45    1.83
   1   8  -1    6.70    2.54
   1   8  -1    7.54    1.77
  -1   8   1    9.12    2.54
  -1   8   1    7.25    1.99
   1   8  -1    6.78    3.47
  -1   8   0    8.72    1.85
   1   8   0    3.02    2.20
   1   8   0    7.44    1.88
  -1   8   0    2.92    2.34
   1   8   0    1.88    2.51
   1   8   0    5.91    1.79
  -1   8   0    6.34    1.85
   1   8   1    1.27    2.25
   1   8   1    3.34    1.78
  -1   8  -1    4.49    1.87
   1   8   1    2.07    1.77
  -1   8  -1    2.80    1.70
   1   8   1    2.37    2.56
  -1   8  -1    3.54    2.32
   1   8   1    4.52    3.44
   1   8   2    4.97    2.40
  -1   8  -2    4.23    2.09
   1   8   2    2.53    1.66
   1   8   2    4.49    2.74
  -1   8  -2    0.10    2.34
   1   8   2    3.52    1.92
  -1   8  -2    1.12    1.70
   1   8   2    1.60    3.43
   1   8   3    3.07    2.31
  -1   8  -3    8.32    2.21
   1   8   3    4.10    1.62
   1   8   3    8.05    2.07
  -1   8  -3    4.87    1.61
   1   8   3    6.43    2.77
   1   8   3    8.46    3.70
   1   8   4    4.62    2.13
  -1   8  -4    6.43    1.62
  -1   8  -5   49.37    3.47
   1   8   5   50.79    3.48
  -1   8  -5   42.23    3.15
  -1   8  -6  130.71    7.02
  -1   8  -6  133.15    6.95
   1   8   6  121.98    7.08
  -1   8  -6  111.73    6.84
  -1   8  -7    2.13    2.03
  -1   8  -7    0.82    1.70
  -1   8  -7    2.60    1.93
  -1   8  -8   60.87    3.91
  -1   8  -8   62.62    3.89
  -1   8  -8   56.42    3.77
  -1   8  -9   24.67    2.37
  -1   8  -9   22.35    2.24
  -1   8 -10   26.66    2.28
  -1   8 -11    7.11    1.61
  -1   8 -12   11.62    1.61
  -1   8 -13   11.22    1.43
  -1   8 -14    0.92    1.16
   1   9 -12    3.82    1.13
  -1   9  12    0.76    1.25
   1   9 -11    1.33    1.43
  -1   9  11    0.05    1.58
   1   9 -10   20.76    2.06
  -1   9  10   19.67    2.27
   1   9  -9   10.49    1.93
  -1   9   9    9.45    2.16
   1   9  -8    1.02    1.82
   1   9  -8    3.56    1.71
  -1   9   8    0.24    2.12
   1   9  -7    1.87    2.02
   1   9  -7    7.70    1.86
  -1   9   7    0.70    2.25
   1   9  -6    7.76    2.01
   1   9  -6    5.50    2.14
  -1   9   6    5.68    2.49
   1   9  -5   55.64    3.65
   1   9  -5   53.22    3.81
  -1   9   5   53.13    3.66
  -1   9   5   48.37    3.91
   1   9  -4   14.58    2.50
  -1   9   4   20.43    2.31
  -1   9   4   19.34    2.67
  -1   9   3  110.71    5.94
   1   9  -3  104.15    6.35
   1   9  -3  106.26    6.21
  -1   9   3  105.95    6.44
  -1   9   3  111.64    6.21
   1   9  -2   10.18    2.06
  -1   9   2   11.34    1.73
   1   9  -2   11.98    2.36
  -1   9   2    9.61    2.55
  -1   9   2    8.65    2.00
   1   9  -1    3.46    1.93
   1   9  -1    1.92    2.16
  -1   9   1    3.07    1.72
  -1   9   1    2.68    1.83
  -1   9   1   -0.10    2.39
   1   9  -1    2.66    2.50
   1   9  -1    4.61    1.50
   1   9   0   26.58    2.80
  -1   9   0   26.75    2.44
   1   9   0   27.34    2.46
  -1   9   0   27.10    2.40
   1   9   0   27.22    3.02
   1   9   0   30.38    2.32
  -1   9   0   27.99    2.92
   1   9   1    3.20    1.76
   1   9   1    1.21    2.17
  -1   9  -1    3.05    1.91
  -1   9  -1    5.51    1.68
   1   9   1    5.04    2.56
   1   9   1    3.19    1.75
   1   9   2   44.28    2.92
   1   9   2   47.71    3.36
  -1   9  -2   44.48    3.13
  -1   9  -2   41.34    2.85
   1   9   2   37.97    3.58
   1   9   2   40.08    3.05
   1   9   3    5.52    1.52
  -1   9  -3    9.03    2.04
   1   9   3    8.27    1.94
   1   9   3    8.57    2.76
   1   9   4    9.93    2.73
   1   9   4   13.88    2.11
   1   9   5   64.07    4.51
  -1   9  -6    2.81    1.98
   1   9   6    3.58    2.45
  -1   9  -7   46.91    3.11
   1   9   7   37.65    3.48
  -1   9  -8    5.23    1.82
   1   9   8    6.88    2.36
   1   9   9   -0.66    2.07
   1   9  10   -0.43    1.91
   1   9  11    3.22    1.70
   1   9  12   15.48    1.62
   1  10  -9    6.75    1.25
   1  10  -8   11.56    1.53
  -1  10   8    9.38    1.57
   1  10  -7    2.39    1.53
  -1  10   7    1.11    1.57
   1  10  -6    9.15    1.74
   1  10  -6    8.14    1.61
  -1  10   6    6.22    1.76
   1  10  -5    4.07    1.76
  -1  10   5    0.12    1.84
   1  10  -4   74.68    4.37
   1  10  -4   72.85    4.41
  -1  10   4   74.29    4.48
   1  10  -3   30.58    2.70
   1  10  -3   34.59    2.59
  -1  10   3   36.73    2.82
   1  10  -2   10.62    2.04
   1  10  -2    9.70    1.76
  -1  10   2   12.65    2.02
   1  10  -1    3.35    1.87
  -1  10   1    3.02    1.37
   1  10  -1    2.38    1.58
  -1  10   1    5.76    1.43
  -1  10   0    1.17    1.47
   1  10   0    0.80    1.86
   1  10   0    2.51    1.47
  -1  10  -1   34.72    2.43
   1  10   1   30.10    2.29
  -1  10  -2    1.80    1.61
   1  10   2   -0.66    2.02
  -1  10  -3    8.53    1.77
   1  10   3    6.19    2.14
  -1  10  -4    6.93    1.70
   1  10   4    7.15    2.04
   1  10   5    6.66    2.01
   1  10   6   23.39    2.33
   1  10   7    1.21    1.67
   1  10   8    8.31    1.66
   1  10   9    0.99    1.28
  -1  11  -5   13.44    1.34
   2   0 -19   -0.30    1.09
   2   0 -18    5.42    1.39
   2   0 -17   -0.64    1.48
   2   0 -16    8.27    1.86
   2   0 -15   -0.58    1.67
   2   0 -15   -2.88    2.70
   2   0 -14  131.77    8.64
   2   0 -14  136.01    7.47
   2   0 -14  138.12    8.78
   2   0 -13    0.49    1.50
   2   0 -13    2.21    2.80
   2   0 -13    0.56    3.07
   2   0 -12   17.28    1.81
   2   0 -12   16.10    3.05
   2   0 -12   14.41    3.41
   2   0 -11    0.18    1.29
   2   0 -11   -0.23    2.77
   2   0 -11   -0.96    2.49
   2   0 -11   -0.23    2.98
   2   0 -10  134.58    7.94
   2   0 -10  125.89    7.79
   2   0  -9   -1.57    2.28
   2   0  -9   -0.75    2.26
   2   0  -8  761.23   39.17
  -2   0   8  739.43   38.58
   2   0  -8  782.23   39.10
   2   0  -7    1.27    2.07
   2   0  -7    0.88    2.03
   2   0  -6   55.16    4.23
   2   0  -6   75.93    4.39
   2   0  -5    0.60    1.45
   2   0  -5    1.05    1.70
   2   0  -4  241.38   12.72
   2   0  -3    1.46    1.26
   2   0  -2  568.50   29.26
   2   0  -1   -0.06    0.51
   2   0   0  206.05   10.27
   2   0   0  192.49   10.27
   2   0   1    0.38    0.51
   2   0   2 5852.72  299.83
   2   0   3   -0.98    1.18
  -2   0  -4 1076.31   55.46
  -2   0  -5   -0.25    1.39
  -2   0  -5   -0.68    1.83
  -2   0  -6   28.87    2.75
  -2   0  -6   40.64    3.24
  -2   0  -7    1.77    1.99
  -2   0  -7    1.34    2.08
   2   0   8   11.38    1.36
  -2   0  -8    9.15    2.74
   2   0   9    0.44    1.07
  -2   0  -9   -0.53    2.20
  -2   0  -9   -0.66    2.44
  -2   0 -10   45.25    3.95
   2   0  10   45.67    2.87
  -2   0 -10   46.73    4.07
   2   0  11   -0.06    1.34
  -2   0 -11    1.96    1.30
  -2   0 -11    0.92    2.55
  -2   0 -11    2.52    2.57
  -2   0 -12  114.53    7.51
  -2   0 -12  114.44    6.32
   2   0  12  111.72    6.29
  -2   0 -12  119.70    7.37
  -2   0 -13    1.84    1.51
  -2   0 -13   -1.94    2.90
  -2   0 -13    0.72    2.75
  -2   0 -14  138.91    7.48
  -2   0 -14  136.61    8.64
  -2   0 -14  121.39    8.79
  -2   0 -15    0.29    1.65
  -2   0 -16   19.40    2.12
  -2   0 -17   -1.43    1.50
  -2   0 -18   64.82    3.77
  -2   0 -19    0.89    1.09
   2   1 -19    3.73    1.12
   2  -1 -19   -0.31    1.06
   2  -1 -18    1.21    1.24
   2   1 -18   -0.63    1.25
   2   1 -17    0.74    1.52
   2  -1 -17    4.41    1.51
   2  -1 -16    3.74    1.58
   2   1 -16    2.10    1.61
   2  -1 -15  120.46    6.87
   2   1 -15  126.79    6.88
   2   1 -14   -0.07    1.67
   2  -1 -14    0.07    1.60
   2   1 -14    1.70    2.72
   2  -1 -14    3.70    2.78
   2  -1 -14   -0.28    3.18
   2   1 -14   -0.30    3.15
   2   1 -13  199.87   10.61
   2   1 -13  191.37   11.67
   2  -1 -13  199.39   10.62
   2  -1 -13  195.72   11.70
   2   1 -13  200.63   11.91
   2  -1 -13  198.97   11.82
   2  -1 -12    3.37    1.37
   2   1 -12    2.90    1.41
   2  -1 -12    2.80    2.70
   2   1 -12    0.25    2.57
   2   1 -12    4.99    3.15
   2  -1 -12    8.48    2.98
   2  -1 -11    8.03    1.50
   2   1 -11    7.04    1.52
   2  -1 -11    5.73    2.92
   2   1 -11    2.73    2.93
   2   1 -11    9.89    3.12
   2  -1 -11    6.01    3.04
   2   1 -11   11.56    3.28
   2   1 -10   33.68    3.38
   2  -1 -10   35.59    3.49
   2   1 -10   34.43    3.56
   2   1 -10   31.57    3.64
   2  -1 -10   29.80    3.01
   2  -1  -9  481.39   24.11
   2   1  -9  446.03   24.05
   2  -1  -9  444.76   23.81
   2   1  -9  439.43   24.02
  -2  -1   8  284.17   14.86
   2   1  -8  289.52   15.49
  -2   1   8  282.99   14.86
   2  -1  -8  294.52   15.52
   2   1  -8  296.82   15.54
   2  -1  -8  289.57   15.29
   2   1  -7  198.81   11.38
   2  -1  -7  211.58   11.40
   2   1  -7  205.13   11.42
   2  -1  -7  213.98   11.22
   2  -1  -6   10.72    2.13
   2   1  -6   10.89    2.01
   2   1  -6   14.00    2.42
   2  -1  -6   15.02    1.93
   2   1  -5  297.99   15.36
   2  -1  -5  309.89   15.40
   2   1  -5  276.20   15.03
   2   1  -5  300.57   15.45
   2  -1  -5  305.02   15.23
   2  -1  -4  192.97   10.93
   2   1  -4  192.86   10.94
   2   1  -4  219.86   11.04
   2  -1  -4  213.33   10.83
   2   1  -4  208.96   10.75
   2   1  -3 1671.64   84.51
   2  -1  -3 1696.97   84.52
   2  -1  -3 1622.87   84.40
   2   1  -3 1662.87   84.54
   2   1  -3 1614.32   84.43
   2   1  -2 1087.36   55.37
   2  -1  -2 1111.02   55.38
  -2   1   2 1056.34   55.36
   2   1  -2 1056.69   55.41
   2   1  -1  261.95   13.78
   2  -1  -1  269.41   13.78
  -2  -1   1  259.90   13.78
  -2   1   1  263.78   13.78
   2  -1  -1  275.15   13.74
   2   1   0    0.62    0.46
   2  -1   0    0.65    0.47
   2  -1   1 2061.87  106.08
   2   1   1 2057.23  106.08
  -2   1  -1 2027.74  106.14
  -2  -1  -1 2086.13  106.09
  -2   1  -1 2101.53  106.09
  -2  -1  -2 1077.27   55.34
  -2   1  -2 1076.77   55.34
   2   1   2 1083.49   55.35
   2  -1   2 1073.42   55.34
  -2   1  -3  251.87   13.16
  -2  -1  -3  251.52   13.17
  -2   1  -4  768.58   40.95
  -2  -1  -4  823.88   40.95
  -2   1  -4  785.98   41.00
  -2   1  -5  108.53    6.09
  -2  -1  -5  107.92    6.08
  -2   1  -5  113.85    6.28
  -2  -1  -5  111.81    6.10
   2   1   5  103.60    5.72
  -2  -1  -6  304.26   14.13
  -2   1  -6  289.98   14.10
  -2   1  -6  304.07   14.20
  -2  -1  -6  293.85   14.05
  -2  -1  -7  164.17    9.00
  -2   1  -7  170.92    9.27
  -2   1  -7  157.78    9.04
  -2  -1  -7  151.82    9.06
  -2  -1  -8   86.43    5.21
  -2   1  -8   77.30    5.35
   2  -1   8   79.85    4.41
   2   1   8   79.60    4.42
  -2  -1  -8   81.35    5.31
  -2   1  -8   83.44    5.21
  -2  -1  -9    3.73    2.29
  -2   1  -9    5.23    2.76
  -2  -1  -9    1.41    2.26
  -2   1  -9    4.70    2.35
   2   1   9    3.32    1.13
   2  -1   9    2.60    1.11
  -2  -1 -10   22.16    2.96
  -2   1 -10   27.17    3.41
  -2  -1 -10   27.51    3.01
  -2   1 -10   28.19    3.08
   2  -1  10   25.70    1.93
   2   1  10   23.08    1.88
  -2   1 -11   45.61    4.28
  -2  -1 -11   41.52    3.83
  -2  -1 -11   34.20    3.85
  -2   1 -11   40.15    2.72
   2   1  11   40.20    2.72
  -2  -1 -11   36.48    2.67
  -2   1 -11   42.46    4.18
   2  -1  11   38.59    2.68
  -2   1 -12    3.73    2.88
  -2  -1 -12    3.44    2.47
  -2  -1 -12    3.07    2.70
  -2   1 -12    3.54    2.79
   2   1  12    3.86    1.49
   2  -1  12    3.46    1.52
  -2  -1 -12    5.24    1.47
  -2   1 -12    3.90    1.46
  -2   1 -13  159.90   10.06
  -2   1 -13  152.41    9.88
  -2  -1 -13  154.16    9.84
  -2   1 -13  161.93    8.70
  -2  -1 -13  160.96    8.70
  -2   1 -13  172.67    9.91
  -2   1 -14   -0.91    3.25
  -2  -1 -14   -1.45    3.05
  -2   1 -14    0.28    2.82
  -2  -1 -14   -2.00    2.74
  -2   1 -14    1.79    1.69
  -2  -1 -14    2.75    1.73
  -2  -1 -15   51.67    3.56
  -2   1 -15   57.44    3.54
  -2   1 -16    0.52    1.57
  -2  -1 -16    0.39    1.55
  -2  -1 -17   76.07    4.31
  -2   1 -17   71.40    4.31
  -2   1 -18    0.83    1.24
  -2  -1 -18    0.13    1.24
  -2   1 -19   28.26    1.86
  -2  -1 -19   27.02    1.86
   2  -2 -19    0.22    0.88
   2   2 -19    0.80    0.89
   2  -2 -18    6.53    1.28
   2   2 -18    7.52    1.28
   2  -2 -17    0.56    1.29
   2   2 -17   -0.82    1.35
   2   2 -16    6.96    1.61
   2  -2 -16    4.59    1.61
   2  -2 -15   16.87    1.88
   2   2 -15   16.60    1.91
   2   2 -14  280.50   16.08
   2   2 -14  299.73   15.06
   2  -2 -14  295.38   15.06
   2  -2 -14  280.32   16.07
   2   2 -14  274.86   15.01
   2   2 -14  288.96   16.34
   2  -2 -14  260.07   16.01
   2  -2 -13    2.58    1.53
   2   2 -13    2.22    1.53
   2   2 -13    2.64    2.71
   2  -2 -13    3.99    2.63
   2  -2 -13    3.03    2.88
   2  -2 -12  125.21    7.82
   2   2 -12  128.05    7.83
   2  -2 -12  128.43    6.80
   2   2 -12  116.53    6.78
   2  -2 -12  135.13    8.01
   2   2 -11    0.80    1.29
   2  -2 -11    1.57    1.31
   2   2 -11   -3.37    2.60
   2  -2 -11    1.59    2.53
   2  -2 -11    2.57    2.64
   2   2 -10  357.72   18.97
   2  -2 -10  349.15   19.01
   2   2 -10  332.37   19.09
   2   2 -10  356.56   19.10
   2  -2  -9   12.69    2.57
   2   2  -9    8.28    2.42
   2   2  -9   12.68    2.96
   2   2  -9   15.01    2.99
   2  -2  -8  318.95   17.39
   2   2  -8  310.83   17.35
   2   2  -8  326.89   17.52
   2  -2  -8  326.87   17.04
   2   2  -8  334.82   17.57
   2   2  -7    8.92    2.06
   2  -2  -7   12.73    2.26
   2  -2  -7    9.92    1.56
   2   2  -7    9.28    2.61
   2   2  -7    8.55    2.41
   2   2  -6   24.09    2.65
   2  -2  -6   25.59    2.69
   2   2  -6   26.24    2.21
   2   2  -6   40.21    3.32
   2   2  -6   39.79    3.44
   2  -2  -6   32.12    2.25
   2  -2  -5   20.43    2.03
   2   2  -5   18.04    1.98
   2   2  -5   20.74    1.86
   2  -2  -5   17.65    1.51
   2   2  -5   19.75    2.50
   2   2  -5   19.80    2.23
   2   2  -4   42.98    2.88
   2  -2  -4   45.25    2.90
  -2   2   4   43.22    2.87
   2   2  -4   44.81    3.06
   2   2  -4   44.52    2.91
   2  -2  -3  804.02   40.40
   2   2  -3  804.66   40.38
  -2   2   3  796.93   40.43
   2   2  -3  752.84   40.43
   2   2  -3  756.83   40.44
   2   2  -3  779.78   40.46
   2  -2  -2  549.92   27.70
   2   2  -2  543.17   27.69
  -2   2   2  531.96   27.83
   2   2  -2  514.72   27.85
   2   2  -2  556.18   27.79
   2   2  -2  517.78   27.75
   2   2  -1  333.61   17.79
   2  -2  -1  337.88   17.80
   2   2  -1  348.36   17.79
   2  -2  -1  347.83   17.79
   2   2  -1  357.25   18.07
   2   2  -1  379.65   17.98
   2   2   0  656.92   32.66
  -2   2   0  640.24   32.66
   2  -2   0  651.23   32.67
  -2  -2   0  635.40   32.66
   2   2   0  565.94   32.82
  -2   2   0  599.82   32.73
   2   2   1  265.00   13.69
   2  -2   1  264.99   13.69
  -2   2  -1  256.70   13.97
  -2   2  -1  252.87   13.82
  -2   2  -1  275.83   13.72
  -2  -2  -2  586.92   31.28
  -2   2  -2  601.36   31.28
  -2   2  -2  621.33   31.46
   2   2   2  638.07   31.47
  -2   2  -2  622.00   31.42
  -2  -2  -3   88.35    4.72
  -2   2  -3   87.14    4.71
  -2   2  -3   83.99    4.87
   2   2   3   80.21    4.87
  -2   2  -3   83.68    4.96
  -2  -2  -4  477.57   24.44
  -2   2  -4  470.56   24.42
   2   2   4  463.58   24.44
  -2  -2  -5    1.61    1.56
  -2   2  -5    4.32    1.54
   2   2   5    3.39    1.51
  -2  -2  -6  513.64   26.16
  -2   2  -6  491.97   26.13
   2   2   6  490.92   25.89
  -2  -2  -6  509.69   26.03
  -2   2  -7   24.95    2.51
  -2  -2  -7   26.28    2.57
   2   2   7   23.04    1.72
  -2  -2  -7   24.30    2.38
  -2   2  -7   20.70    3.02
  -2  -2  -8   14.42    2.23
   2  -2   8   11.45    1.28
   2   2   8   11.55    1.30
  -2  -2  -8    8.87    2.46
  -2   2  -8    7.64    2.36
  -2  -2  -9   42.76    3.36
  -2   2  -9   33.66    3.94
   2   2   9   45.31    2.59
   2  -2   9   40.82    2.57
  -2   2  -9   43.50    3.53
  -2  -2  -9   41.23    3.57
  -2   2 -10   57.40    4.93
  -2  -2 -10   53.66    4.11
  -2  -2 -10   58.06    3.37
  -2   2 -10   56.45    4.51
  -2   2 -10   53.54    3.33
  -2  -2 -10   48.58    4.53
   2   2  10   57.23    3.37
   2  -2  10   57.45    3.37
  -2   2 -11    3.30    1.39
  -2   2 -11    5.19    3.14
  -2   2 -11   -1.12    2.48
  -2  -2 -11    2.05    2.48
   2   2  11    0.98    1.29
   2  -2  11    2.23    1.30
  -2  -2 -11    2.00    1.33
  -2   2 -11    1.96    1.29
  -2   2 -12   74.43    4.44
  -2   2 -12   78.75    5.91
  -2   2 -12   70.23    5.88
  -2   2 -12   72.39    5.47
  -2  -2 -12   85.29    5.71
  -2  -2 -12   79.51    4.46
  -2   2 -12   75.83    4.44
  -2   2 -13    6.33    1.52
  -2   2 -13    8.19    3.29
  -2   2 -13    8.49    3.40
  -2   2 -13    4.56    1.58
  -2  -2 -13    5.03    1.54
  -2  -2 -13    6.17    2.77
  -2   2 -13    4.48    2.68
  -2   2 -14   99.66    7.10
  -2  -2 -14   85.15    6.73
  -2  -2 -14  106.67    6.82
  -2   2 -14   97.05    5.57
  -2   2 -14   93.44    6.68
  -2  -2 -14  102.15    5.59
  -2   2 -15    2.17    1.55
  -2  -2 -15    0.20    1.51
  -2  -2 -16   25.08    2.17
  -2   2 -16   26.27    2.20
  -2   2 -17    2.39    1.34
  -2  -2 -17    2.98    1.31
  -2   2 -18   50.47    3.03
  -2  -2 -18   51.91    3.02
  -2   2 -19    1.33    0.82
  -2  -2 -19    1.71    0.83
  -2   3  19   -1.38    1.22
   2   3 -19   -0.58    1.44
   2   3 -18    1.87    0.93
   2  -3 -18    3.01    0.90
   2  -3 -17    6.64    1.24
   2   3 -17    7.24    1.28
   2  -3 -16    4.19    1.29
   2   3 -16    1.54    1.29
   2   3 -16    0.62    1.33
   2   3 -15   83.13    4.68
   2  -3 -15   83.90    4.67
   2   3 -15   76.48    4.72
   2   3 -14    0.49    1.71
   2  -3 -14    1.32    1.43
   2   3 -14    2.56    1.43
   2   3 -14    6.99    2.46
   2  -3 -14    0.50    2.31
   2   3 -14    3.17    3.17
   2   3 -14    3.73    3.18
   2   3 -13  154.53    8.72
   2  -3 -13  165.96    8.75
   2  -3 -13  170.40    9.85
   2   3 -13  149.99    9.70
   2   3 -13  172.90   10.14
   2   3 -13  183.36   10.19
   2   3 -12   12.79    1.61
   2  -3 -12   13.95    1.62
   2  -3 -12   17.61    2.94
   2   3 -12   16.19    2.88
   2   3 -12   15.34    3.45
   2   3 -12   18.51    3.42
   2   3 -11   12.75    1.54
   2  -3 -11   12.20    1.54
   2   3 -11   13.33    2.80
   2  -3 -11    5.72    2.63
   2   3 -11   14.07    3.37
   2  -3 -11   16.12    2.89
   2   3 -11   14.48    3.32
   2  -3 -10   12.63    1.46
   2   3 -10   12.65    1.43
   2   3 -10   10.02    2.51
   2  -3 -10   13.24    2.68
   2   3 -10    8.78    2.91
   2  -3 -10   17.18    2.67
   2   3 -10   15.03    3.17
   2   3  -9  485.78   26.13
   2  -3  -9  522.25   26.21
   2   3  -9  486.58   26.28
   2  -3  -9  491.13   26.06
   2   3  -9  482.52   26.30
   2  -3  -8   46.29    3.57
   2   3  -8   47.38    3.53
   2   3  -8   48.44    3.92
   2  -3  -7   52.78    3.75
   2   3  -7   53.37    3.70
   2   3  -7   54.30    3.55
   2   3  -7   55.95    4.10
   2   3  -7   56.15    4.14
   2  -3  -6   78.03    4.54
   2   3  -6   76.48    4.49
   2   3  -6   66.52    4.47
   2   3  -6   75.64    4.74
   2   3  -6   69.33    4.73
   2  -3  -5   58.56    4.00
   2   3  -5   61.91    4.01
   2   3  -5   59.27    4.18
  -2   3   5   56.84    4.11
   2   3  -5   68.74    4.49
   2   3  -5   72.40    4.22
   2   3  -5   75.14    4.29
   2   3  -4   42.60    2.93
   2  -3  -4   42.55    2.99
   2   3  -4   51.30    3.46
  -2   3   4   46.63    3.28
   2   3  -4   56.85    3.33
   2   3  -4   50.00    3.22
   2  -3  -3  522.95   26.30
   2   3  -3  509.14   26.28
  -2   3   3  509.53   26.57
   2   3  -3  550.96   26.49
   2  -3  -3  488.40   26.17
   2   3  -3  519.09   26.60
   2   3  -3  511.79   26.41
   2  -3  -2   82.35    4.36
   2   3  -2   78.74    4.33
  -2   3   2   78.50    4.94
   2   3  -2   81.30    4.98
   2   3  -2   88.31    4.74
   2   3  -2   81.84    4.58
   2   3  -1  352.54   19.58
   2   3  -1  409.78   19.78
  -2   3   0   34.92    2.86
   2   3   0   35.56    2.84
  -2   3  -1  666.80   32.58
  -2   3  -1  658.77   32.15
  -2   3  -1  565.76   32.22
  -2   3  -1  617.10   32.31
  -2  -3  -2   54.51    3.16
  -2   3  -2   53.11    3.17
  -2   3  -2   63.31    3.95
  -2   3  -2   59.93    3.30
  -2   3  -2   62.31    3.63
  -2   3  -2   63.80    3.35
   2   3   2   63.14    3.98
  -2  -3  -3 1586.92   82.40
  -2   3  -3 1563.98   82.40
  -2   3  -3 1641.26   82.68
   2   3   3 1636.35   82.68
  -2   3  -3 1611.09   82.61
  -2   3  -3 1644.25   82.47
  -2   3  -4   91.69    5.11
  -2  -3  -4   89.84    5.11
  -2   3  -4   92.24    5.53
   2   3   4   91.24    5.45
  -2   3  -4   93.66    5.53
  -2   3  -5    3.48    1.40
  -2  -3  -5    3.62    1.49
  -2   3  -5    4.23    2.25
   2   3   5    4.28    1.84
  -2   3  -6   65.15    4.02
  -2  -3  -6   68.46    4.07
   2   3   6   63.20    4.04
  -2  -3  -6   64.57    3.80
  -2   3  -6   54.95    4.45
  -2   3  -7  157.86    9.01
   2   3   7  158.20    8.47
  -2  -3  -7  169.91    9.05
   2   3   7  169.64    8.84
   2   3   8   69.25    3.93
   2  -3   8   72.61    3.94
  -2   3  -8   76.35    4.70
  -2  -3  -8   69.09    4.65
   2  -3   9    9.49    1.25
   2   3   9    8.54    1.23
  -2   3  -9    5.73    2.23
  -2  -3  -9   10.04    2.26
  -2   3 -10   31.63    3.81
  -2   3 -10   27.78    3.45
  -2  -3 -10   22.57    2.87
  -2   3 -10   30.63    3.03
  -2  -3 -10   25.24    1.92
  -2   3 -10   25.34    1.89
  -2   3 -11   13.18    1.95
  -2   3 -11   15.72    3.56
  -2   3 -11   18.27    3.79
  -2  -3 -11    8.40    2.65
  -2   3 -11   12.52    2.73
  -2   3 -11   14.26    1.60
  -2  -3 -11   13.99    1.59
  -2   3 -12    3.86    1.75
  -2   3 -12    5.12    3.17
  -2   3 -12    3.53    3.23
  -2   3 -12    3.27    2.53
  -2  -3 -12   -1.67    2.42
  -2  -3 -12    2.32    1.36
  -2   3 -12    0.60    1.30
  -2   3 -13  131.39    6.93
  -2   3 -13  121.65    8.16
  -2   3 -13  126.09    8.25
  -2  -3 -13  124.40    6.80
  -2  -3 -13  116.62    7.84
  -2   3 -13  123.11    6.80
  -2   3 -13  117.36    7.78
  -2   3 -14   -1.91    1.63
  -2   3 -14    0.99    1.43
  -2   3 -15   17.21    1.85
  -2   3 -15   17.27    1.80
  -2  -3 -15   15.76    1.77
  -2   3 -16    6.74    1.35
  -2  -3 -16    3.88    1.33
  -2   3 -17   62.50    3.47
  -2  -3 -17   57.79    3.45
  -2  -3 -18    0.64    0.84
  -2   3 -18   -1.37    0.91
  -2   3 -18    0.57    1.06
   2   3  18    1.76    1.43
  -2   3 -19    7.80    1.25
   2   4 -18    3.82    1.24
  -2   4  18    6.92    1.60
  -2   4  17    1.15    1.22
  -2   4  17    0.39    1.88
   2   4 -16    5.49    1.48
   2  -4 -16    4.55    1.14
   2   4 -15   10.91    1.86
   2   4 -15   14.72    1.44
   2  -4 -15   11.32    1.42
   2   4 -14  275.09   14.78
   2   4 -14  281.72   14.61
   2  -4 -14  280.01   14.62
   2   4 -13    4.45    1.91
   2   4 -13    2.75    1.25
   2  -4 -13    2.45    1.25
   2   4 -13    2.74    2.90
   2   4 -13    1.35    3.05
   2   4 -12   88.70    5.87
   2  -4 -12   88.93    4.98
   2   4 -12   89.17    4.96
   2   4 -12   82.82    6.29
   2   4 -12   97.49    6.53
   2   4 -11    6.52    3.18
   2   4 -11   10.12    3.24
   2   4 -11    3.04    1.21
   2   4 -11    1.78    2.18
   2   4 -10  164.23    9.33
   2   4 -10  151.74    9.18
   2  -4 -10  137.57    8.80
   2   4 -10  160.10    8.86
  -2   4   9   12.38    1.94
   2   4  -9   15.44    2.90
   2   4  -9   11.53    2.71
   2   4  -9   11.98    2.11
   2  -4  -9   11.83    2.19
  -2   4   8  450.48   22.35
   2   4  -8  429.01   22.30
   2  -4  -8  416.58   22.65
   2   4  -8  390.24   22.60
   2   4  -8  423.98   22.89
   2   4  -8  455.41   22.96
   2   4  -7   58.09    3.88
   2  -4  -7   57.79    3.95
   2   4  -7   62.59    4.17
   2   4  -7   61.81    4.30
   2   4  -7   68.24    4.43
   2  -4  -6   30.44    2.69
   2   4  -6   32.31    2.72
  -2   4   6   38.75    3.19
   2   4  -6   34.03    3.23
   2   4  -6   45.32    3.47
   2   4  -6   47.36    3.51
   2   4  -5    8.69    1.43
   2  -4  -5   11.49    1.51
  -2   4   5   12.90    2.39
   2   4  -5   12.64    2.26
   2   4  -5   13.12    2.49
   2   4  -5   15.14    2.13
   2   4  -4   13.07    1.33
   2   4  -4   15.91    2.28
  -2   4   4   17.83    2.54
   2   4  -4   14.20    1.96
   2   4  -4   17.90    2.71
   2   4  -3   94.65    5.13
   2   4  -3   98.72    5.13
  -2   4   3  103.85    6.05
   2   4  -3   98.92    6.11
   2   4  -3  101.11    5.76
  -2   4   2  151.73    8.27
   2   4  -2  156.00    8.33
   2   4  -2  127.98    7.93
   2   4  -1   34.93    3.27
  -2   4   0  185.13   10.08
   2   4   0  173.85   10.02
  -2   4  -1   63.73    4.50
  -2   4  -2 1731.40   83.32
   2   4   2 1699.17   83.31
  -2   4  -2 1540.69   82.88
  -2   4  -3   20.61    1.72
  -2   4  -3   20.41    1.88
  -2   4  -3   17.99    2.74
  -2   4  -3   17.10    2.23
   2   4   3   20.63    2.76
  -2   4  -4  247.03   12.75
  -2  -4  -4  241.69   12.74
   2   4   4  235.68   13.30
  -2   4  -4  248.53   13.32
  -2   4  -4  237.51   12.90
  -2   4  -4  240.07   13.15
  -2   4  -4  249.59   12.94
  -2   4  -5   53.77    3.29
  -2  -4  -5   54.10    3.30
   2   4   5   55.53    4.02
  -2   4  -5   54.10    4.02
  -2   4  -5   52.66    4.00
  -2   4  -5   54.69    3.59
  -2   4  -5   53.28    3.60
  -2  -4  -6  102.30    6.25
  -2   4  -6  106.54    6.24
   2   4   6  115.69    6.65
  -2   4  -6  118.60    6.57
  -2   4  -6  114.70    6.53
  -2   4  -6  118.47    6.91
  -2   4  -7    7.00    2.10
   2   4   7    6.69    1.95
  -2   4  -7    8.37    2.26
  -2   4  -7    5.19    2.60
  -2  -4  -7    8.23    1.68
  -2   4  -7   10.10    1.71
  -2   4  -8   17.33    2.87
  -2   4  -8   23.56    3.52
  -2   4  -8   19.63    2.95
  -2   4  -8    9.69    2.12
  -2  -4  -8    9.68    2.37
  -2   4  -9   85.27    4.92
  -2   4  -9   82.65    6.01
  -2   4  -9   87.67    5.71
  -2   4  -9   86.61    5.77
  -2   4  -9   80.70    4.78
  -2   4  -9   94.42    5.39
  -2  -4  -9   83.82    5.33
  -2   4 -10   11.98    2.04
  -2   4 -10   16.18    3.07
  -2   4 -10   12.74    3.59
  -2   4 -10   18.31    3.25
  -2   4 -10   13.61    2.50
  -2  -4 -10   16.38    2.52
  -2   4 -10   15.56    1.48
  -2   4 -11   30.94    2.58
  -2   4 -11   37.45    3.75
  -2   4 -11   29.39    3.74
  -2   4 -11   24.38    2.94
  -2   4 -11   28.51    2.07
  -2   4 -12  154.83    8.46
  -2   4 -12  153.72    9.54
  -2   4 -12  141.32    9.38
  -2   4 -12  155.63    8.22
  -2  -4 -12  155.88    8.24
  -2   4 -12  148.04    8.99
  -2   4 -13    3.02    1.83
  -2   4 -13    2.66    2.99
  -2   4 -13   -1.03    2.83
  -2  -4 -13    1.75    1.25
  -2   4 -13    5.37    1.29
  -2   4 -14  112.83    6.29
  -2  -4 -14  112.29    6.10
  -2   4 -14  110.39    6.09
  -2   4 -15   13.18    1.76
  -2   4 -15    9.80    1.35
  -2  -4 -15   11.43    1.36
   2   4  16   20.15    2.48
  -2  -4 -16   19.42    1.55
   2   4  17    0.29    1.75
  -2   4 -17    1.48    1.35
  -2   4 -17    3.93    1.92
  -2   4 -18   33.73    2.07
   2   4  18   32.88    2.24
  -2   4 -18   32.00    2.39
  -2   5  17    1.70    1.70
   2   5 -17    0.04    1.36
  -2   5  16    7.13    2.09
   2   5 -16    6.69    1.44
  -2   5  16    6.35    1.28
  -2   5  15   57.06    4.01
   2   5 -15   57.22    3.58
  -2   5  15   56.06    3.46
   2   5 -14    2.02    1.84
  -2   5  14    2.42    1.53
   2   5 -13  163.58    8.97
   2   5 -12    3.53    1.97
   2   5 -12    8.46    2.80
   2   5 -12    5.82    2.79
   2   5 -11   11.78    2.20
   2   5 -11   13.36    3.05
   2   5 -11    9.66    3.08
   2   5 -10   48.85    3.16
   2   5 -10   47.88    4.30
   2   5 -10   43.70    4.33
   2   5  -9  247.08   13.19
  -2   5   9  256.95   13.36
   2   5  -9  244.28   13.94
   2   5  -9  251.60   14.06
   2   5  -8   64.16    3.89
   2   5  -8   62.77    4.00
  -2   5   8   68.70    4.11
   2   5  -8   62.48    4.62
   2   5  -8   65.86    4.80
  -2   5   7   70.21    4.40
   2   5  -7   73.73    5.10
   2   5  -7   76.66    4.94
   2   5  -7   73.45    4.28
   2   5  -7   74.84    5.09
  -2   5   6   15.29    1.85
   2   5  -6   10.39    2.39
  -2   5   6   13.05    1.51
   2   5  -6   16.54    1.78
   2   5  -6   11.30    1.69
   2   5  -5   10.09    2.33
  -2   5   5   13.26    2.81
   2   5  -5    6.71    2.68
  -2   5   5   12.77    1.42
   2   5  -4  129.29    8.36
  -2   5   4  148.84    7.82
  -2   5   4  154.75    8.72
   2   5  -4  160.53    8.82
   2   5  -3  162.79   10.16
   2   5  -3  202.81   10.72
  -2   5   3  201.60   10.71
  -2   5   3  164.18    9.69
   2   5  -3  210.59    9.74
  -2   5   2   28.91    3.33
   2   5  -2   25.93    3.50
   2   5  -1   93.83    6.56
   2   5   0  106.18    6.99
  -2   5   0  117.03    7.03
  -2   5  -1  918.61   47.95
   2   5   2   98.99    6.11
  -2   5  -2   85.93    6.04
   2   5   3  412.47   22.48
  -2   5  -3  424.76   22.48
  -2   5  -4  120.57    7.46
   2   5   4  121.08    7.42
  -2   5  -5   13.03    2.01
   2   5   5   19.73    2.82
  -2   5  -5   17.00    1.87
  -2   5  -6   29.59    2.27
  -2   5  -6   28.75    2.26
  -2   5  -6   30.95    2.66
  -2   5  -6   28.78    2.69
  -2   5  -6   26.75    2.59
   2   5   6   25.96    3.08
   2   5   7  123.48    6.76
  -2   5  -7  115.54    7.10
  -2   5  -7  106.21    7.07
  -2   5  -7  115.75    6.59
   2   5   7  105.57    7.15
  -2   5  -8   74.44    4.32
  -2   5  -8   72.20    4.38
  -2   5  -8   66.47    4.85
  -2   5  -8   76.43    4.96
  -2   5  -9   11.26    1.87
  -2   5  -9   15.44    2.07
  -2   5  -9   14.42    2.71
  -2   5  -9   11.25    2.63
  -2   5 -10    7.82    1.75
  -2   5 -10   11.06    2.10
  -2   5 -10   10.54    2.77
  -2   5 -11   69.05    4.41
  -2   5 -11   67.84    5.21
  -2   5 -12   24.26    2.49
  -2   5 -13  105.81    6.26
   2   5  13  114.78    6.60
  -2   5 -14    0.33    1.75
   2   5  14   -0.33    2.47
  -2   5 -14    5.91    2.67
   2   5  15   17.43    2.52
  -2   5 -15   21.45    2.64
   2   5  16    5.78    1.88
  -2   5 -16    1.78    1.51
  -2   5 -16    0.89    1.98
  -2   5 -17   28.96    1.98
  -2   5 -17   21.99    2.26
   2   5  17   27.44    2.16
  -2   6  17   -1.83    1.15
  -2   6  16    2.98    1.75
   2   6 -15    7.37    1.57
   2   6 -14   94.62    5.42
  -2   6  13    2.78    1.36
   2   6 -13    5.62    1.97
  -2   6  12   29.69    2.37
   2   6 -12   34.74    2.83
  -2   6  11    4.29    1.55
   2   6 -11    5.53    1.70
  -2   6  10   38.67    3.48
  -2   6  10   33.60    2.58
   2   6 -10   35.32    2.69
  -2   6   9  109.69    6.38
  -2   6   9  109.93    6.60
  -2   6   9  108.32    6.06
   2   6  -9  108.63    6.16
   2   6  -8  253.83   13.72
  -2   6   8  263.71   13.81
   2   6  -8  247.27   13.89
  -2   6   8  272.79   13.92
  -2   6   8  254.22   13.60
   2   6  -8  261.13   13.69
   2   6  -7   31.49    2.60
   2   6  -7   23.83    3.03
  -2   6   7   30.64    3.08
  -2   6   7   33.41    2.82
   2   6  -7   32.16    2.63
   2   6  -7   33.44    2.58
  -2   6   7   30.82    2.35
   2   6  -6   21.02    2.06
  -2   6   6   12.12    2.25
   2   6  -6   17.99    2.74
  -2   6   6   17.62    2.65
   2   6  -6   10.78    3.27
  -2   6   6   10.59    1.72
   2   6  -6   12.25    2.04
   2   6  -6   19.46    2.14
   2   6  -5  101.03    5.36
  -2   6   5   99.02    5.61
   2   6  -5   94.63    5.64
  -2   6   5   76.42    5.15
   2   6  -5   96.25    6.39
   2   6  -5   98.99    5.36
   2   6  -5  103.16    5.38
  -2   6   4   58.36    3.91
  -2   6   4   60.69    3.73
   2   6  -4   57.49    3.91
   2   6  -4   57.21    3.54
   2   6  -4   60.49    3.94
  -2   6   4   67.45    4.92
  -2   6   4   51.55    3.37
   2   6  -4   60.10    4.87
   2   6  -4   59.98    3.66
   2   6  -4   60.99    3.61
  -2   6   3  102.39    6.44
  -2   6   3  117.88    6.41
   2   6  -3  100.73    6.52
   2   6  -3  124.54    6.55
  -2   6   3  119.73    7.55
  -2   6   3  108.48    6.13
   2   6  -3  130.90    7.56
   2   6  -3  121.85    6.34
   2   6  -3  117.21    6.26
   2   6  -2   39.69    3.60
  -2   6   2   62.41    3.43
   2   6  -2   65.81    3.81
  -2   6   2   49.89    2.95
   2   6  -2   44.61    4.71
   2   6  -2   43.77    3.00
  -2   6   2   50.97    4.76
   2   6  -1    9.78    3.38
   2   6  -1    9.01    1.40
   2   6  -1   15.51    1.76
  -2   6   0  191.54   10.87
   2   6   0  181.74   10.80
   2   6   0  186.95    9.83
  -2   6   0  176.93    9.83
   2   6   1    7.48    1.75
  -2   6  -1    4.84    1.51
  -2   6  -1    4.18    3.17
  -2   6  -2  759.92   38.90
   2   6   2  782.20   38.84
  -2   6  -2  731.26   38.78
   2   6   2  722.79   39.64
  -2   6  -2  731.70   39.64
   2   6   3   32.41    2.61
   2   6   3   35.03    2.62
  -2   6  -3   35.74    2.44
  -2   6  -3   34.73    2.93
   2   6   3   33.91    2.96
   2   6   3   29.13    3.92
  -2   6  -3   36.11    3.94
  -2   6  -4   94.08    5.14
  -2   6  -4   90.43    5.46
   2   6   4   98.66    5.49
  -2   6  -4   89.06    5.13
   2   6   4   83.82    5.24
  -2   6  -4   91.22    5.12
   2   6   4   89.13    5.25
  -2   6  -4   91.40    5.19
   2   6   4   89.07    6.32
   2   6   5    5.27    1.83
  -2   6  -5    2.59    1.67
  -2   6  -5    3.87    1.61
  -2   6  -5    4.77    2.21
   2   6   5    2.06    1.81
   2   6   5    1.59    2.75
  -2   6  -6   16.57    2.16
  -2   6  -6   19.52    2.78
   2   6   6   16.37    2.32
  -2   6  -6   19.72    2.12
  -2   6  -7   85.85    5.37
  -2   6  -7   85.43    5.00
   2   6   7   90.19    5.89
  -2   6  -7   81.00    4.99
  -2   6  -8   16.88    2.88
  -2   6  -8    8.66    1.99
   2   6   9   10.58    2.79
  -2   6  -9    8.17    1.89
  -2   6  -9   10.94    2.79
  -2   6 -10   15.44    2.36
   2   6  10   13.53    2.97
   2   6  10   14.41    1.64
  -2   6 -10   21.92    2.14
  -2   6 -10   14.96    2.89
   2   6  11   20.23    2.96
  -2   6 -11   18.55    2.37
  -2   6 -11   15.65    2.99
  -2   6 -12   87.12    5.14
   2   6  12   85.09    5.50
  -2   6 -12   85.51    5.50
  -2   6 -13    8.67    2.54
  -2   6 -13    5.93    1.92
   2   6  13    9.18    2.55
  -2   6 -14   64.48    4.47
   2   6  14   72.47    4.46
   2   6  15   -3.06    1.98
  -2   6 -15    0.71    1.98
  -2   6 -15    1.84    1.53
  -2   6 -16    8.34    1.40
   2   6  16    6.65    1.68
  -2   6 -16    5.40    1.70
   2   7 -15   15.47    1.52
   2   7 -14   -0.22    1.40
   2   7 -13   89.64    5.04
   2   7 -13   85.22    4.98
   2   7 -12   13.98    1.91
   2   7 -12   11.39    2.05
  -2   7  12   13.00    2.58
  -2   7  11    9.53    2.68
   2   7 -11    4.54    1.68
   2   7 -10    5.70    2.12
  -2   7  10    4.67    2.66
   2   7 -10    7.39    1.84
   2   7  -9   61.46    4.32
   2   7  -9   55.79    3.78
  -2   7   9   53.35    4.25
   2   7  -9   54.70    3.70
  -2   7   8   -1.68    2.23
   2   7  -8    2.10    1.90
  -2   7   8    2.60    2.60
   2   7  -8    4.24    2.73
  -2   7   8    2.71    1.27
   2   7  -8    1.26    1.90
   2   7  -7   46.60    3.41
   2   7  -7   48.08    3.34
  -2   7   7   41.37    3.85
   2   7  -7   45.07    3.94
   2   7  -6    6.25    2.04
   2   7  -6    4.85    2.06
  -2   7   6    6.24    2.62
   2   7  -6    7.09    1.89
   2   7  -6    4.07    1.68
   2   7  -6    5.03    2.56
   2   7  -5    5.51    1.85
   2   7  -5    4.81    1.96
  -2   7   5    8.18    2.19
   2   7  -5    6.09    1.58
   2   7  -5    5.19    1.78
  -2   7   5    7.01    2.45
   2   7  -5    6.37    2.57
   2   7  -5    4.15    3.17
   2   7  -4  189.88   10.14
  -2   7   4  205.56   10.33
   2   7  -4  206.32   10.45
  -2   7   4  159.61   10.34
   2   7  -4  179.87   11.32
   2   7  -4  194.43   10.26
   2   7  -4  187.92   10.17
   2   7  -3  109.55    6.88
  -2   7   3  127.48    6.67
   2   7  -3  123.90    6.48
  -2   7   3  115.48    6.41
   2   7  -3  110.24    6.48
   2   7  -3  109.85    7.88
   2   7  -2   12.40    1.92
  -2   7   2   12.85    1.69
   2   7  -2    9.91    1.62
   2   7  -2    7.89    2.48
  -2   7   2   10.54    2.00
   2   7  -2   14.07    3.61
  -2   7   2   10.84    3.38
   2   7  -1   10.98    1.97
  -2   7   1   16.70    1.85
   2   7  -1   15.21    2.26
   2   7  -1   12.98    1.64
  -2   7   1   14.40    2.09
  -2   7   1   13.21    2.49
   2   7  -1   16.31    1.80
   2   7  -1   14.32    2.63
   2   7  -1   16.60    3.82
   2   7   0   22.42    2.47
  -2   7   0   27.16    2.26
   2   7   0   25.41    2.31
   2   7   0   24.63    2.25
  -2   7   0   20.95    2.66
   2   7   0   22.35    2.86
  -2   7   0   26.75    2.41
  -2   7   0   24.15    4.02
   2   7   0   26.48    4.00
   2   7   1  137.90    8.61
  -2   7  -1  156.45    8.38
   2   7   1  159.21    8.37
  -2   7  -1  148.77    8.56
   2   7   1  150.93    8.33
  -2   7  -1  156.66    8.37
   2   7   1  157.60    8.47
  -2   7  -1  157.10    9.74
   2   7   2   20.10    2.09
  -2   7  -2   22.98    2.26
   2   7   2   21.18    2.41
  -2   7  -2   27.73    2.66
  -2   7  -2   23.41    2.21
   2   7   2   21.17    2.21
   2   7   2   22.47    3.80
   2   7   3  181.71    9.91
  -2   7  -3  171.10    9.79
  -2   7  -3  192.83    9.82
  -2   7  -3  183.25    9.85
  -2   7  -3  190.10   10.05
   2   7   3  190.28   10.00
   2   7   3  181.37    9.79
   2   7   3  177.18   11.05
   2   7   4   42.40    2.77
   2   7   4   43.36    3.20
   2   7   4   39.34    2.96
  -2   7  -4   47.37    3.66
  -2   7  -4   39.32    2.94
  -2   7  -4   39.67    2.91
  -2   7  -4   47.33    3.03
   2   7   4   41.56    3.16
   2   7   4   47.66    4.51
   2   7   5    3.62    1.76
  -2   7  -5    4.72    1.99
   2   7   5    3.34    2.04
   2   7   5    3.76    2.61
  -2   7  -5    2.73    2.53
  -2   7  -5    5.68    1.92
  -2   7  -5    1.83    1.70
   2   7   5    6.26    3.05
   2   7   6   28.34    2.56
  -2   7  -6   27.33    2.65
   2   7   6   25.06    2.77
  -2   7  -6   32.69    3.31
  -2   7  -6   34.74    2.71
  -2   7  -6   31.21    2.52
   2   7   6   26.46    3.82
   2   7   7   82.35    5.65
  -2   7  -7  107.32    5.84
  -2   7  -7  100.80    5.74
   2   7   7   94.25    5.90
  -2   7  -7  101.50    5.82
  -2   7  -7  108.34    6.26
   2   7   8   10.05    2.00
  -2   7  -8   11.58    2.14
  -2   7  -8   11.13    2.93
  -2   7  -8   11.50    2.14
  -2   7  -8   11.22    2.02
  -2   7  -9    5.51    1.98
   2   7   9    1.33    1.89
  -2   7  -9    6.91    2.81
  -2   7  -9    4.79    2.13
  -2   7  -9    6.80    1.99
  -2   7 -10    3.11    1.90
   2   7  10    3.64    1.81
  -2   7 -10    8.69    2.79
  -2   7 -10    5.55    1.94
   2   7  11    9.89    1.91
   2   7  11    5.91    2.80
  -2   7 -11   11.89    2.89
   2   7  12    8.64    1.69
  -2   7 -12   15.37    2.03
   2   7  12   13.56    2.48
  -2   7 -12   13.42    2.57
  -2   7 -12   11.91    1.95
   2   7  13   67.57    4.30
  -2   7 -13   66.38    4.30
  -2   7 -13   65.05    3.97
   2   7  14    2.39    1.86
  -2   7 -14    3.40    1.87
  -2   7 -14    0.71    1.43
  -2   7 -15    3.90    1.26
   2   8 -14   15.87    1.45
   2   8 -13    1.38    1.09
   2   8 -12    8.23    1.41
   2   8 -11   11.21    1.83
   2   8 -11    7.49    1.54
   2   8 -10   19.43    2.01
   2   8 -10   15.19    1.90
   2   8 -10   20.44    2.16
   2   8  -9   48.90    3.31
   2   8  -9   44.56    3.16
   2   8  -9   54.61    3.37
   2   8  -8   28.74    2.58
   2   8  -8   30.10    2.53
   2   8  -8   25.12    2.26
   2   8  -7   49.31    3.37
   2   8  -7   51.26    3.31
   2   8  -7   42.79    3.06
   2   8  -6    8.41    2.19
  -2   8   6    6.57    2.34
   2   8  -6    9.44    1.98
   2   8  -6    4.35    1.59
   2   8  -5   28.10    2.66
   2   8  -5   28.27    2.41
  -2   8   5   25.89    2.79
   2   8  -4   39.92    3.32
   2   8  -4   41.80    2.84
  -2   8   4   38.99    3.23
  -2   8   3    4.36    1.52
   2   8  -3    1.40    2.34
  -2   8   3    4.80    2.15
  -2   8   3    0.44    2.54
   2   8  -2   19.64    2.69
   2   8  -2   22.94    2.54
  -2   8   2   18.86    1.97
  -2   8   2   14.80    2.40
   2   8  -2   15.57    2.84
  -2   8   2   15.69    2.75
   2   8  -2   18.93    3.89
   2   8  -1   19.77    2.57
   2   8  -1   12.70    2.22
  -2   8   1   17.64    2.02
   2   8  -1   15.59    1.86
   2   8  -1    8.52    2.68
  -2   8   1   14.53    2.65
  -2   8   1   15.00    2.17
   2   8  -1   19.71    3.90
   2   8   0   14.29    2.46
  -2   8   0    9.78    1.94
   2   8   0   14.52    2.04
   2   8   0   13.83    1.89
  -2   8   0   11.74    2.45
   2   8   0    8.91    2.64
  -2   8   0    9.31    2.01
   2   8   1   22.99    2.65
  -2   8  -1   23.52    2.29
   2   8   1   18.03    2.16
   2   8   1   19.08    2.99
   2   8   1   19.88    2.13
  -2   8  -1   18.40    2.17
  -2   8  -1   14.77    2.58
   2   8   1   17.45    3.96
  -2   8  -2  261.98   13.75
   2   8   2  257.63   13.79
  -2   8  -2  258.52   13.93
   2   8   2  253.48   14.09
  -2   8  -2  262.13   13.80
   2   8   2  255.83   13.72
   2   8   2  272.09   13.90
   2   8   2  246.67   15.04
  -2   8  -3    6.58    2.13
   2   8   3    4.95    2.20
   2   8   3    3.73    1.61
   2   8   3    3.92    1.95
   2   8   3    2.72    2.69
  -2   8  -3    3.42    1.65
   2   8   3    5.98    3.66
   2   8   4   46.34    2.95
  -2   8  -4   50.66    3.69
  -2   8  -4   37.47    3.02
   2   8   4   52.68    3.42
   2   8   4   48.43    4.73
  -2   8  -5   44.31    3.20
  -2   8  -5   35.19    2.88
   2   8   5   44.79    3.24
  -2   8  -6   51.48    3.39
  -2   8  -6   40.22    3.12
  -2   8  -7    1.11    2.07
  -2   8  -7    6.65    1.80
  -2   8  -8   19.28    2.41
  -2   8  -8   18.95    2.16
  -2   8  -9   11.29    1.96
  -2   8  -9    8.50    1.87
  -2   8 -10    1.51    1.64
  -2   8 -11   16.04    1.88
  -2   8 -12   20.54    1.87
  -2   8 -13    0.87    1.24
  -2   8 -14    7.47    1.16
   2   8  14    6.63    1.38
   2   9 -12    4.39    1.11
  -2   9  12    3.13    1.19
   2   9 -11   -0.78    1.39
  -2   9  11    1.43    1.60
   2   9 -10    1.30    1.60
  -2   9  10   -1.22    1.80
   2   9  -9   21.43    2.26
  -2   9   9   16.56    2.40
   2   9  -8   20.50    2.40
  -2   9   8   22.10    2.66
   2   9  -7   22.56    2.21
   2   9  -7   17.83    2.31
  -2   9   7   16.95    2.58
   2   9  -6    2.89    2.09
   2   9  -6    5.42    2.00
  -2   9   6    4.19    2.06
  -2   9   6    2.80    2.28
   2   9  -5    9.07    2.08
   2   9  -5    7.77    2.23
  -2   9   5    9.27    2.44
  -2   9   5    9.93    2.14
   2   9  -4   46.91    3.58
  -2   9   4   48.78    3.75
  -2   9   4   52.17    3.49
   2   9  -3    5.12    2.31
  -2   9   3   11.97    1.55
   2   9  -3   10.70    2.19
  -2   9   3    7.98    2.15
  -2   9   3    8.57    2.51
   2   9  -2    8.74    2.27
  -2   9   2   10.04    1.67
   2   9  -2   12.90    2.11
  -2   9   2    9.97    2.44
  -2   9   2    8.92    2.04
  -2   9   1    5.34    1.74
   2   9  -1    7.27    1.95
   2   9  -1    6.76    2.16
  -2   9   1    3.35    1.84
  -2   9   1    0.74    2.31
   2   9  -1    1.42    2.56
   2   9   0    5.54    2.22
   2   9   0   10.85    1.92
  -2   9   0    5.30    1.83
  -2   9   0    7.89    1.88
   2   9   0    4.53    1.55
  -2   9   0    4.29    2.24
   2   9   0    3.84    2.60
   2   9   1  109.54    6.25
  -2   9  -1  113.38    6.32
   2   9   1  124.47    6.48
  -2   9  -1  110.61    6.25
   2   9   1  112.52    6.24
   2   9   1   95.06    6.62
  -2   9  -2   16.26    2.17
   2   9   2   16.55    2.37
   2   9   2   11.76    1.80
   2   9   2   13.78    1.98
   2   9   2   14.25    2.75
  -2   9  -2   11.91    1.78
  -2   9  -3  150.42    7.85
   2   9   3  138.29    7.63
   2   9   3  142.92    7.79
   2   9   3  132.64    8.19
   2   9   4   20.76    3.08
   2   9   5    2.45    2.55
  -2   9  -6    6.14    2.15
  -2   9  -6    8.33    2.01
   2   9   6    4.87    2.52
  -2   9  -7    6.67    1.95
  -2   9  -7    9.28    2.23
   2   9   7    3.28    2.47
  -2   9  -8   28.23    2.54
   2   9   8   22.73    2.77
  -2   9  -9    1.57    1.81
   2   9   9    0.15    2.08
  -2   9 -10    3.80    1.59
   2   9  10    1.72    1.94
  -2   9 -11    5.11    1.51
  -2   9 -12   10.17    1.30
   2  10  -9   14.44    1.43
   2  10  -8   16.03    1.69
  -2  10   8   18.86    1.70
   2  10  -7    9.20    1.67
  -2  10   7    9.48    1.68
   2  10  -6    8.31    1.63
   2  10  -6    6.70    1.67
  -2  10   6    4.47    1.73
   2  10  -5    7.69    1.78
  -2  10   5    7.89    1.82
   2  10  -4    2.50    1.74
  -2  10   4    4.17    1.77
   2  10  -3   50.34    3.24
   2  10  -3   50.08    3.32
  -2  10   3   46.60    3.31
   2  10  -2    9.62    1.96
   2  10  -2    7.84    1.74
  -2  10   2    8.97    1.66
  -2  10   1    3.84    1.36
   2  10  -1    4.94    1.83
   2  10  -1    0.78    1.59
  -2  10   1    3.31    1.48
   2  10   0   15.58    2.00
   2  10   0   12.76    1.72
  -2  10   0   13.27    1.68
   2  10   1    9.52    1.50
  -2  10  -1    5.10    1.60
  -2  10  -2   63.78    3.63
   2  10   2   51.52    3.92
  -2  10  -3    8.71    1.77
   2  10   3    5.92    2.18
  -2  10  -4    8.61    1.71
   2  10   4    6.11    2.06
   2  10   5    0.53    1.95
   2  10   6    2.19    1.89
   2  10   7   17.69    2.06
   2  10   8    2.82    1.58
   2  10   9   11.43    1.48
   3   0 -19   -0.66    1.10
   3   0 -18   67.58    3.90
   3   0 -17    0.58    1.52
   3   0 -16   33.25    2.63
   3   0 -15    0.43    1.65
   3   0 -15   -0.29    2.63
   3   0 -14   74.24    5.79
   3   0 -14   76.64    4.58
   3   0 -14   83.31    6.18
   3   0 -13    0.07    1.55
   3   0 -13    1.39    2.79
   3   0 -13   -1.95    3.24
   3   0 -12   12.92    1.77
   3   0 -12   10.27    3.29
   3   0 -12   14.11    3.45
   3   0 -11   -0.06    1.30
   3   0 -11   -1.15    2.53
   3   0 -11   -0.46    2.83
   3   0 -10   31.59    3.41
   3   0 -10   29.66    3.21
   3   0 -10   28.35    3.56
   3   0  -9   -0.89    2.30
   3   0  -9    0.44    2.27
   3   0  -8   37.04    3.73
   3   0  -8   48.43    3.63
   3   0  -7   -0.64    2.02
   3   0  -7   -0.87    1.97
   3   0  -6 2381.75  121.48
   3   0  -6 2346.62  121.40
   3   0  -5   -0.26    1.57
   3   0  -5   -1.03    1.66
   3   0  -4 1218.04   65.18
   3   0  -4 1311.79   65.16
   3   0  -3   -0.35    1.35
   3   0  -3    0.22    1.25
   3   0  -2 4965.80  254.43
   3   0  -1    0.76    0.66
   3   0  -1    0.83    0.67
   3   0   0  905.32   45.16
   3   0   0  855.47   45.15
   3   0   1   -0.03    0.68
   3   0   2   60.54    3.40
   3   0   3    0.42    1.20
  -3   0  -4  234.67   11.95
   3   0   4  216.64   11.99
  -3   0  -5    0.61    1.49
  -3   0  -5   -0.18    1.94
  -3   0  -6   68.01    4.56
  -3   0  -6   82.93    4.85
  -3   0  -7   -0.90    1.86
  -3   0  -7    0.63    2.21
   3   0   8  877.56   45.48
  -3   0  -8  899.76   46.04
  -3   0  -8  898.12   46.05
   3   0   9    0.85    1.11
  -3   0  -9    0.18    2.30
  -3   0  -9   -1.36    2.56
   3   0  10  661.90   34.29
  -3   0 -10  688.89   35.10
  -3   0 -10  651.17   35.04
   3   0  11    1.59    1.35
  -3   0 -11    0.06    1.32
  -3   0 -11    0.46    2.57
  -3   0 -11    0.22    2.73
   3   0  12   83.56    4.65
  -3   0 -12   78.48    5.74
  -3   0 -12   77.08    4.60
  -3   0 -12   79.59    5.77
  -3   0 -13    1.85    1.51
  -3   0 -13   -1.12    2.67
  -3   0 -13    0.49    2.75
  -3   0 -14   98.62    5.65
  -3   0 -14  104.69    6.97
  -3   0 -14   89.75    6.66
  -3   0 -14  100.05    7.09
  -3   0 -15   -1.94    1.66
  -3   0 -16    3.17    1.76
  -3   0 -17   -0.57    1.51
  -3   0 -18    7.43    1.41
  -3   0 -19   -1.33    1.05
   3  -1 -19   49.06    2.89
   3   1 -19   50.72    2.91
   3  -1 -18    0.45    1.25
   3   1 -18   -1.39    1.25
   3  -1 -17   85.37    4.76
   3   1 -17   80.90    4.73
   3  -1 -16    1.12    1.54
   3   1 -16    1.71    1.60
   3   1 -15   30.71    2.58
   3  -1 -15   30.27    2.56
   3   1 -14    2.02    1.67
   3  -1 -14    1.37    1.66
   3   1 -14   -1.99    2.90
   3  -1 -14    1.14    2.64
   3  -1 -14    1.95    3.05
   3   1 -14    3.87    3.17
   3  -1 -13   42.74    3.06
   3   1 -13   45.67    3.05
   3  -1 -13   44.94    4.24
   3   1 -13   44.81    4.28
   3  -1 -13   51.73    4.82
   3   1 -13   42.19    4.62
   3  -1 -12   12.56    1.63
   3   1 -12   10.62    1.63
   3  -1 -12   15.12    2.92
   3   1 -12    7.65    2.98
   3  -1 -12   10.91    3.00
   3   1 -12   11.33    3.24
   3   1 -11   13.54    1.75
   3  -1 -11   10.86    1.66
   3  -1 -11    8.76    2.95
   3   1 -11    5.50    3.06
   3   1 -11   12.98    3.81
   3  -1 -10   62.81    4.75
   3   1 -10   64.16    4.84
   3   1 -10   62.70    4.91
   3   1 -10   62.24    4.97
   3  -1 -10   72.79    4.93
   3   1  -9   84.66    5.66
   3  -1  -9   88.78    5.65
   3   1  -9   93.67    5.88
   3  -1  -9   82.40    5.35
   3   1  -9   85.06    5.68
   3   1  -8   44.96    3.80
   3  -1  -8   49.23    3.84
   3   1  -8   54.08    4.09
   3   1  -8   55.78    4.08
   3  -1  -8   50.79    3.58
   3   1  -7 1932.22  103.09
   3  -1  -7 1930.37  103.09
   3   1  -7 2011.51  103.12
   3   1  -7 2066.11  103.12
   3  -1  -7 2053.50  102.94
   3  -1  -6   49.88    3.43
   3   1  -6   51.37    3.40
   3   1  -6   44.89    2.55
   3   1  -6   49.66    3.55
   3  -1  -6   51.83    3.16
   3   1  -5   16.90    1.99
   3  -1  -5   17.98    2.08
   3   1  -5   14.10    1.37
   3   1  -5   17.38    2.27
   3  -1  -5   18.77    1.77
   3   1  -4 1039.30   54.39
   3   1  -4 1075.29   54.58
   3  -1  -4 1060.36   54.42
   3  -1  -4 1075.49   54.56
   3   1  -4 1062.72   54.56
   3   1  -3  252.96   13.47
   3   1  -3  253.25   13.42
   3  -1  -3  262.23   13.42
   3  -1  -2    1.50    1.01
   3   1  -2    1.63    1.00
   3  -1  -2    0.93    0.92
  -3  -1   1 1934.60   99.45
  -3   1   1 1945.37   99.45
   3   1   0  297.23   15.12
   3  -1   0  288.90   15.12
   3   1   1   81.05    4.70
   3  -1   1   82.21    4.71
  -3  -1  -1   94.80    4.73
  -3   1  -1   98.26    4.74
   3   1   2    6.08    1.05
  -3  -1  -2    7.08    1.08
   3  -1   2    4.72    1.08
  -3   1  -2    5.25    1.09
   3   1   3  160.92    8.68
   3  -1   3  163.37    8.68
  -3   1  -3  169.25    8.70
  -3  -1  -3  160.58    8.68
  -3   1  -4   77.38    4.56
  -3  -1  -4   72.51    4.59
  -3   1  -5  311.34   16.62
  -3  -1  -5  318.30   16.51
  -3   1  -5  309.56   16.51
  -3  -1  -6    3.31    1.84
  -3   1  -6    3.59    1.83
   3   1   6    4.26    0.95
  -3   1  -6    3.56    2.27
  -3  -1  -6    5.89    1.97
  -3  -1  -7  258.00   14.54
  -3   1  -7  265.10   14.69
  -3   1  -7  281.22   14.62
  -3  -1  -7  281.14   14.64
  -3  -1  -8   79.41    4.99
  -3   1  -8   80.75    5.24
   3  -1   8   72.92    4.11
  -3  -1  -8   70.83    5.07
  -3   1  -8   70.55    5.04
   3   1   8   74.77    4.13
  -3  -1  -9  462.32   23.68
  -3   1  -9  476.46   23.91
   3   1   9  427.33   23.07
  -3  -1  -9  468.08   23.81
  -3   1  -9  454.92   23.77
   3  -1   9  446.16   23.07
  -3   1 -10   31.15    3.58
  -3  -1 -10   26.42    3.19
  -3   1 -10   27.91    3.28
  -3  -1 -10   30.09    3.31
   3  -1  10   28.97    2.11
   3   1  10   30.74    2.14
  -3  -1 -11   32.49    3.52
  -3   1 -11   36.48    3.94
  -3   1 -11   35.63    3.62
  -3  -1 -11   36.26    3.54
   3  -1  11   33.64    2.39
   3   1  11   33.50    2.38
  -3   1 -11   33.76    2.35
  -3  -1 -11   29.70    2.32
  -3  -1 -12    4.60    2.60
  -3   1 -12    6.90    3.13
  -3   1 -12    4.85    2.66
  -3  -1 -12    2.32    2.85
  -3  -1 -12    4.43    1.49
   3   1  12    4.05    1.50
  -3   1 -12    3.14    1.44
   3  -1  12    7.02    1.55
  -3   1 -13  156.02    9.65
  -3  -1 -13  141.30    9.55
  -3   1 -13  152.96    8.40
  -3  -1 -13  160.27    8.41
  -3   1 -13  154.23    9.57
  -3  -1 -14    4.68    3.09
  -3   1 -14    7.37    3.06
  -3   1 -14    4.90    3.36
  -3   1 -14    3.11    2.89
  -3  -1 -14    2.56    2.89
  -3   1 -14    2.73    1.75
  -3  -1 -14    5.86    1.72
  -3   1 -15   19.69    2.15
  -3  -1 -15   21.35    2.18
  -3  -1 -16    0.45    1.58
  -3   1 -16   -0.39    1.57
  -3  -1 -17    2.25    1.49
  -3   1 -17    3.13    1.49
  -3   1 -18    3.09    1.28
  -3  -1 -18    2.91    1.29
  -3   1 -19   15.42    1.39
  -3  -1 -19   16.94    1.42
   3   2 -19    0.73    0.87
   3  -2 -19    0.48    0.89
   3   2 -18   76.18    4.40
   3  -2 -18   82.32    4.40
   3   2 -17    2.34    1.33
   3  -2 -17    4.81    1.35
   3   2 -16   30.90    2.29
   3  -2 -16   25.99    2.32
   3   2 -15    2.20    1.53
   3  -2 -15    0.53    1.56
   3   2 -14   43.75    3.23
   3  -2 -14   54.91    3.29
   3   2 -14   50.56    3.28
   3   2 -14   48.60    4.51
   3  -2 -14   51.45    4.53
   3  -2 -14   49.91    4.62
   3   2 -14   48.04    4.84
   3  -2 -13    2.58    1.55
   3   2 -13    2.97    1.49
   3  -2 -13    2.67    2.67
   3   2 -13    4.25    2.71
   3   2 -13    3.44    3.37
   3  -2 -13    4.50    2.83
   3   2 -12    7.73    1.61
   3  -2 -12    8.39    1.64
   3  -2 -12    5.54    2.81
   3   2 -12    3.24    2.72
   3  -2 -12    9.84    3.16
   3  -2 -11   57.95    3.47
   3  -2 -11   57.70    4.65
   3   2 -11   56.56    3.45
   3   2 -11   61.49    4.64
   3  -2 -11   59.48    4.61
   3  -2 -10   11.52    1.52
   3  -2 -10    7.53    2.80
   3   2 -10   10.03    2.90
   3  -2 -10   11.81    2.95
   3   2  -9  106.90    6.30
   3  -2  -9   94.48    6.27
   3   2  -9  104.60    6.56
   3  -2  -9   97.22    6.27
   3   2  -8  348.94   18.75
   3  -2  -8  323.36   18.72
   3   2  -8  365.17   18.91
   3   2  -8  366.59   18.84
   3  -2  -7   47.21    3.54
   3   2  -7   42.38    3.46
   3   2  -7   50.53    3.76
   3   2  -7   51.85    3.94
   3   2  -6  682.50   35.05
   3  -2  -6  703.80   35.08
   3   2  -6  647.83   34.81
   3   2  -6  686.08   35.18
   3   2  -6  676.31   35.12
   3   2  -5   52.27    3.24
   3  -2  -5   49.46    3.26
   3   2  -5   46.24    3.39
   3   2  -5   48.57    3.52
   3   2  -5   46.75    3.08
   3   2  -4   24.27    2.34
   3  -2  -4   20.66    2.42
   3   2  -4   28.58    2.40
   3   2  -4   38.96    2.63
   3   2  -4   42.62    2.65
   3   2  -3   60.70    3.45
   3  -2  -3   59.99    3.45
  -3   2   3   58.08    3.64
   3  -2  -3   57.00    3.33
   3   2  -3   55.73    3.57
   3   2  -3   58.73    3.66
   3   2  -3   64.22    3.66
   3   2  -2  132.98    7.28
   3  -2  -2  132.05    7.29
  -3   2   2  142.38    7.51
   3   2  -2  144.28    7.55
   3  -2  -2  135.97    7.16
   3   2  -2  150.18    7.47
   3   2  -2  140.77    7.40
   3   2  -1  205.87   10.93
   3  -2  -1  208.72   10.93
   3  -2  -1  223.15   10.95
   3   2  -1  222.45   10.94
   3   2  -1  237.14   11.19
  -3   2   1  201.75   10.84
   3   2  -1  212.36   11.21
  -3   2   0  100.04    5.17
   3   2   0  101.83    5.17
  -3  -2   0   99.76    5.16
   3  -2   0   98.73    5.17
  -3   2   0   87.31    5.24
   3   2   0   98.24    5.48
   3   2   1  800.62   41.49
   3  -2   1  799.98   41.49
  -3   2  -1  837.02   41.71
  -3   2  -1  798.96   41.58
  -3   2  -1  814.27   41.45
   3  -2   2   43.60    2.54
   3   2   2   41.19    2.55
  -3   2  -2   42.40    2.54
  -3  -2  -2   43.88    2.54
  -3   2  -2   45.14    2.99
  -3   2  -2   45.30    2.88
  -3   2  -3  115.47    6.13
  -3  -2  -3  115.53    6.14
   3   2   3  106.83    6.28
  -3   2  -3  112.69    6.39
  -3  -2  -4   62.80    3.60
  -3   2  -4   57.75    3.56
   3   2   4   54.82    3.63
  -3  -2  -5   67.24    4.13
  -3   2  -5   69.48    4.12
   3   2   5   67.40    4.04
  -3  -2  -6   15.20    2.11
  -3   2  -6   13.15    2.03
  -3  -2  -6   17.20    2.18
   3   2   6   16.66    1.75
  -3   2  -7   33.17    2.89
  -3  -2  -7   37.72    2.99
   3   2   7   33.36    2.29
  -3  -2  -7   34.08    2.87
  -3   2  -7   34.34    3.48
  -3   2  -8  795.99   40.76
  -3  -2  -8  782.11   40.45
  -3   2  -8  790.18   40.59
  -3  -2  -8  792.07   40.60
   3  -2   8  777.49   40.01
   3   2   8  766.42   40.02
  -3  -2  -9    2.34    2.03
  -3   2  -9    1.83    2.86
  -3   2  -9    1.74    2.16
  -3  -2  -9    1.42    2.15
   3  -2   9    2.79    1.11
   3   2   9    1.63    1.08
  -3   2 -10  313.38   16.61
  -3  -2 -10  341.12   17.49
   3   2  10  323.95   16.62
  -3  -2 -10  319.05   16.62
   3  -2  10  321.74   16.61
  -3   2 -10  314.88   17.43
  -3  -2 -10  302.67   17.14
  -3   2 -10  315.86   17.65
  -3   2 -11    4.91    1.42
  -3   2 -11    0.51    2.98
  -3  -2 -11    2.14    1.32
  -3   2 -11    1.57    1.25
   3   2  11    0.82    1.36
   3  -2  11    2.79    1.38
  -3   2 -11    3.39    2.54
  -3  -2 -11    3.23    2.73
  -3  -2 -12   94.65    5.33
  -3   2 -12   97.83    6.46
  -3  -2 -12   94.53    6.50
  -3   2 -12   93.91    5.33
  -3   2 -12   90.98    5.33
  -3   2 -12   98.42    6.78
  -3   2 -12  108.35    6.88
  -3   2 -13    0.88    3.06
  -3   2 -13    4.01    3.04
  -3   2 -13    1.85    2.56
  -3  -2 -13    1.61    2.60
  -3   2 -13    2.02    1.58
  -3  -2 -13    4.10    1.62
  -3   2 -14   57.05    5.12
  -3  -2 -14   54.74    4.71
  -3  -2 -14   44.66    4.41
  -3   2 -14   45.84    4.43
  -3  -2 -14   50.35    3.26
  -3   2 -14   48.73    3.25
  -3   2 -15   24.05    2.11
  -3  -2 -15   22.06    2.08
  -3   2 -16    3.36    1.57
  -3  -2 -16    3.73    1.54
  -3   2 -17   -0.59    1.30
  -3  -2 -17    0.49    1.30
  -3  -2 -18    3.55    1.16
  -3   2 -18    6.58    1.21
   3   2  18    5.29    1.52
  -3   2 -18    4.38    1.01
  -3  -2 -19    0.02    0.81
  -3   2 -19    1.06    0.79
  -3   3  19   21.84    1.79
   3   3 -18    2.71    0.92
   3  -3 -18    2.23    0.89
   3   3 -17   54.10    3.12
   3  -3 -17   51.55    3.10
   3  -3 -16    7.75    1.38
   3   3 -16    7.53    1.40
   3   3 -16    4.96    1.44
   3   3 -15   37.28    2.65
   3  -3 -15   38.62    2.68
   3   3 -15   35.96    2.75
   3   3 -14    3.54    1.76
   3   3 -14    2.63    1.44
   3  -3 -14    4.27    1.47
   3   3 -14    4.75    2.36
   3  -3 -14    4.01    2.43
   3   3 -14    6.32    3.19
   3  -3 -13    7.55    1.57
   3   3 -13    5.48    1.48
   3  -3 -13    5.76    2.65
   3   3 -13    0.75    2.68
   3   3 -13    2.84    3.26
   3   3 -13   -0.29    3.21
   3  -3 -12   17.84    1.75
   3   3 -12   17.32    1.73
   3  -3 -12   13.39    2.88
   3   3 -12   14.62    2.97
   3   3 -12   15.96    3.41
   3   3 -12   18.61    3.43
   3  -3 -11    5.90    1.48
   3   3 -11    7.75    1.47
   3   3 -11    6.10    2.56
   3  -3 -11    4.65    2.62
   3   3 -11   12.15    3.25
   3  -3 -11    8.67    2.62
   3   3 -10    2.71    1.12
   3  -3 -10    1.64    1.15
   3  -3 -10    2.79    2.31
   3   3 -10    5.08    2.27
   3   3 -10    2.67    2.78
   3  -3 -10    1.20    2.14
   3   3 -10   -1.78    2.83
   3  -3  -9   98.67    5.80
   3   3  -9   87.64    5.69
   3   3  -9   82.87    5.96
   3  -3  -9   91.58    5.63
   3   3  -9   84.94    6.01
   3   3  -8    1.92    1.87
   3  -3  -8    3.94    2.12
   3  -3  -8   -0.38    1.87
   3   3  -8    5.11    2.51
   3   3  -8    2.22    2.39
   3  -3  -7  611.77   32.50
   3   3  -7  589.82   32.44
   3   3  -7  598.47   32.30
   3  -3  -7  639.75   32.40
   3   3  -7  655.85   32.63
   3   3  -7  662.54   32.69
   3  -3  -6    5.09    1.74
   3   3  -6    1.98    1.66
   3   3  -6    5.85    2.14
   3   3  -6    2.83    1.84
   3  -3  -6    8.15    1.71
   3   3  -6    5.08    2.19
   3   3  -5   43.99    2.78
   3  -3  -5   37.84    2.78
   3   3  -5   41.58    3.07
   3   3  -5   44.45    3.07
   3  -3  -5   33.62    2.59
   3   3  -5   41.18    3.15
   3   3  -4  142.97    7.61
   3  -3  -4  135.52    7.63
  -3   3   4  142.09    7.86
   3   3  -4  133.96    7.89
   3   3  -4  155.59    7.86
   3  -3  -4  135.31    7.46
   3   3  -4  150.11    7.79
   3   3  -3  185.99   10.03
   3  -3  -3  192.11   10.05
  -3   3   3  192.15   10.36
   3   3  -3  198.47   10.43
   3   3  -3  225.37   10.40
   3  -3  -3  183.11    9.86
   3   3  -3  199.40   10.24
   3   3  -2  111.17    5.72
   3  -3  -2  109.53    5.74
   3   3  -2  102.32    5.74
   3  -3  -2  107.14    5.76
  -3   3   2  108.40    6.25
   3   3  -2  112.19    6.32
   3   3  -2  113.06    6.14
   3   3  -1  405.89   21.48
   3  -3  -1  411.72   21.50
   3   3  -1  427.62   21.48
   3  -3  -1  423.81   21.49
   3   3  -1  401.16   21.81
   3   3  -1  458.62   21.98
   3  -3   0  320.38   16.77
   3  -3   0  321.89   16.77
  -3   3   0  374.53   17.33
  -3   3   0  338.75   16.92
   3   3   0  376.04   17.35
  -3  -3  -1   55.52    2.93
  -3   3  -1   51.73    2.91
  -3   3  -1   52.46    3.68
  -3   3  -1   53.66    3.00
  -3   3  -1   57.59    2.95
  -3   3  -1   46.13    3.29
  -3   3  -2    3.72    1.09
   3   3   2    1.92    2.02
  -3   3  -2    3.31    2.07
  -3   3  -2    3.42    1.60
  -3   3  -3  163.12    8.82
  -3  -3  -3  168.02    8.82
  -3   3  -3  167.61    9.24
  -3   3  -3  169.12    8.89
   3   3   3  167.46    9.26
  -3   3  -3  165.32    9.10
  -3   3  -4   50.45    3.23
  -3  -3  -4   54.51    3.25
  -3   3  -4   51.48    3.76
   3   3   4   54.66    3.70
  -3  -3  -5  141.99    7.73
  -3   3  -5  134.84    7.72
  -3   3  -5  139.67    8.08
   3   3   5  149.47    7.93
  -3  -3  -6   47.81    3.36
  -3   3  -6   48.08    3.30
   3   3   6   48.87    3.38
  -3   3  -6   48.88    3.94
  -3  -3  -6   49.12    3.19
   3  -3   7  385.42   19.88
   3   3   7  380.23   19.89
  -3   3  -7  398.86   20.38
  -3  -3  -7  404.50   20.42
   3   3   7  386.22   20.21
  -3  -3  -7  369.28   20.17
  -3   3  -7  396.67   20.70
  -3   3  -8   16.30    2.32
  -3  -3  -8   20.48    2.38
   3   3   8   17.81    1.46
   3  -3   8   17.60    1.45
  -3   3  -9  611.04   31.21
   3  -3   9  594.29   30.57
  -3  -3  -9  605.22   31.24
   3   3   9  587.44   30.56
  -3   3  -9  586.38   30.64
  -3   3 -10   12.10    1.76
  -3   3 -10   11.41    2.98
  -3   3 -10   14.99    3.33
  -3  -3 -10   12.11    1.43
   3   3  10   13.17    1.44
  -3   3 -10   10.69    1.38
   3  -3  10   13.60    1.46
  -3   3 -10   13.03    2.40
  -3  -3 -10    7.41    2.55
  -3   3 -11    5.19    1.73
  -3   3 -11    0.75    2.89
  -3   3 -11   -0.27    3.08
  -3  -3 -11    1.37    1.31
  -3   3 -11    1.62    1.27
  -3  -3 -11    0.44    2.33
  -3   3 -11   -1.52    2.21
  -3   3 -12    2.28    1.69
  -3   3 -12    0.27    3.20
  -3   3 -12    0.86    3.35
  -3   3 -12    2.59    1.38
  -3  -3 -12    3.26    1.33
  -3   3 -12    1.17    2.27
  -3  -3 -12    1.92    2.45
  -3   3 -13  124.97    7.05
  -3   3 -13  119.80    8.03
  -3  -3 -13  137.00    7.08
  -3  -3 -13  135.20    8.17
  -3   3 -13  128.79    7.14
  -3   3 -13  122.52    8.46
  -3   3 -14    2.27    1.58
  -3   3 -14   -0.86    1.45
  -3  -3 -14    0.19    1.44
  -3   3 -15    8.93    1.59
  -3   3 -15    5.80    1.52
  -3  -3 -15    4.80    1.55
  -3  -3 -16    2.49    1.30
  -3   3 -16    2.09    1.28
   3   3  17   -0.75    1.78
  -3   3 -17    0.97    1.12
  -3  -3 -17    0.82    1.12
  -3   3 -18    1.62    0.98
   3   3  18    1.77    1.38
  -3  -3 -18    3.06    0.88
  -3   3 -18    2.64    0.86
  -3   4  18   53.04    3.32
  -3   4  17   14.20    2.16
  -3   4  17   14.15    1.55
   3   4 -16   18.60    1.88
   3  -4 -16   20.26    1.57
   3   4 -15    1.51    1.65
   3  -4 -15    2.49    1.17
   3   4 -15    1.59    1.15
   3   4 -14   55.08    3.64
   3  -4 -14   54.69    3.22
   3   4 -14   49.92    3.21
   3   4 -13    1.65    1.90
   3   4 -13    2.97    1.23
   3  -4 -13    2.24    1.23
   3   4 -13    5.68    2.91
   3   4 -13    5.58    3.15
   3   4 -12   38.30    2.52
   3   4 -12   36.89    3.46
   3  -4 -12   38.56    2.54
   3   4 -12   30.41    4.23
   3   4 -12   39.05    4.21
   3   4 -11   16.33    3.41
   3   4 -11   11.69    3.17
   3   4 -11   10.40    1.33
   3   4 -10   15.21    3.23
   3   4 -10   11.92    3.03
   3  -4 -10   12.55    2.44
   3   4 -10   11.91    2.41
  -3   4   9    9.74    1.86
   3   4  -9    8.54    2.71
   3   4  -9    8.20    2.71
   3   4  -9   10.85    1.76
   3   4  -9    5.75    1.99
   3  -4  -9    6.24    2.05
  -3   4   8  348.33   17.68
   3   4  -8  347.14   17.64
   3  -4  -8  318.90   18.00
   3   4  -8  313.09   17.96
   3   4  -8  340.54   18.30
   3   4  -8  339.82   18.26
   3   4  -7   44.15    3.15
   3  -4  -7   47.26    3.19
   3   4  -7   41.55    3.42
   3   4  -7   45.12    3.58
   3   4  -7   44.26    3.72
   3  -4  -6   79.45    4.94
   3   4  -6   80.76    4.91
   3   4  -6   80.49    5.36
   3   4  -6   99.57    5.55
   3   4  -6   87.22    5.35
   3  -4  -5   15.94    1.62
   3   4  -5   12.60    1.51
   3   4  -5   16.15    2.40
   3   4  -5   12.52    2.45
  -3   4   5   14.56    2.54
   3   4  -5   14.50    2.13
   3   4  -4  259.74   13.92
   3  -4  -4  260.38   13.94
   3   4  -4  271.38   14.47
  -3   4   4  278.99   14.45
   3   4  -4  265.37   14.18
   3   4  -4  286.52   14.35
   3   4  -3   33.17    2.15
   3   4  -3   41.07    2.18
  -3   4   3   45.31    3.42
   3   4  -3   39.80    3.42
   3   4  -3   38.93    3.13
  -3   4   2  766.07   37.65
   3   4  -2  775.00   37.66
   3   4  -2  654.46   37.41
   3   4  -1  140.31    8.15
   3   4  -1  158.97    8.53
  -3   4   0   82.92    5.36
   3   4   0   82.22    5.41
  -3   4  -1    8.23    2.61
  -3   4  -2    8.01    1.76
  -3   4  -2   10.86    2.59
  -3   4  -2    8.89    1.25
   3   4   2    7.11    2.51
  -3   4  -3    5.47    1.97
  -3   4  -3    6.12    1.34
  -3   4  -3    7.73    1.31
  -3   4  -3    5.96    2.53
   3   4   3    4.92    2.45
  -3   4  -4   62.48    3.58
  -3  -4  -4   62.27    3.57
  -3   4  -4   59.39    4.47
   3   4   4   56.63    4.38
  -3   4  -4   63.17    3.79
  -3   4  -4   57.08    4.21
  -3   4  -4   61.78    3.79
  -3  -4  -5   10.22    1.51
  -3   4  -5   10.87    1.54
   3   4   5   11.12    2.51
  -3   4  -5   14.02    2.55
  -3   4  -5   15.43    1.97
  -3   4  -5   17.09    2.02
  -3  -4  -6   51.52    3.39
  -3   4  -6   54.63    3.39
   3   4   6   50.99    3.87
  -3   4  -6   44.74    3.64
  -3   4  -6   48.88    4.15
  -3   4  -6   54.44    3.68
  -3  -4  -7    1.31    1.53
  -3   4  -7    1.40    1.51
   3   4   7    1.05    1.88
  -3   4  -7    1.92    2.09
  -3   4  -7    3.03    2.71
  -3   4  -7    4.46    1.99
  -3   4  -8  922.14   46.83
  -3   4  -8  942.66   47.34
  -3   4  -8  865.30   47.34
  -3   4  -8  925.06   47.60
  -3   4  -8  878.14   47.16
  -3  -4  -8  905.71   47.20
  -3   4  -9    1.18    1.60
  -3   4  -9    0.24    2.84
  -3   4  -9    1.59    2.44
  -3   4  -9    1.13    2.33
  -3   4  -9    2.04    1.39
  -3   4  -9   -0.64    1.87
  -3  -4  -9    5.09    1.92
  -3   4 -10  187.93    9.81
  -3   4 -10  196.40   10.77
  -3   4 -10  169.44   10.54
  -3   4 -10  177.66   10.94
  -3   4 -10  170.00   10.28
  -3  -4 -10  177.14   10.35
  -3   4 -10  182.75    9.58
  -3   4 -11   74.40    4.59
  -3   4 -11   79.18    5.69
  -3   4 -11   74.02    5.51
  -3   4 -11   71.99    5.09
  -3   4 -11   76.55    4.25
  -3   4 -12   71.58    4.29
  -3   4 -12   64.24    5.33
  -3   4 -12   69.00    3.94
  -3  -4 -12   68.78    3.96
  -3   4 -12   70.13    5.48
  -3   4 -12   59.72    4.72
  -3   4 -13    4.57    1.82
  -3   4 -13    3.01    1.28
  -3  -4 -13    1.58    1.27
  -3   4 -14  106.68    5.69
  -3   4 -14   94.87    5.46
  -3  -4 -14   98.81    5.48
  -3  -4 -15    8.50    1.30
  -3   4 -15   10.24    1.32
  -3  -4 -16    3.58    1.05
   3   4  16    1.57    2.03
  -3   4 -17    2.99    1.31
   3   4  17    1.10    1.64
  -3   4 -17    1.43    1.83
   3   4  18    1.06    1.15
  -3   4 -18    1.48    0.93
  -3   4 -18    2.50    1.45
  -3   5  17   32.93    2.53
   3   5 -16    4.08    1.40
  -3   5  16    2.44    1.25
   3   5 -15   18.21    2.01
  -3   5  15   15.08    2.56
  -3   5  15   11.77    1.76
   3   5 -14    5.39    1.88
  -3   5  14    5.31    1.59
   3   5 -13   47.03    3.44
   3   5 -12   14.12    2.21
   3   5 -12   10.76    2.90
   3   5 -12   12.72    3.12
   3   5 -11   14.49    3.08
   3   5 -11    6.35    3.24
   3   5 -10    2.17    1.55
   3   5 -10    2.42    2.88
   3   5 -10    3.13    2.68
   3   5  -9   40.64    2.88
  -3   5   9   39.24    3.14
   3   5  -9   45.53    4.09
   3   5  -9   46.19    3.99
   3   5  -8   20.09    1.98
   3   5  -8   20.03    2.17
  -3   5   8   17.18    2.21
   3   5  -8   19.34    3.04
   3   5  -8   24.18    2.89
  -3   5   7  537.50   26.58
   3   5  -7  471.81   26.96
   3   5  -7  483.95   27.10
   3   5  -7  517.71   26.48
   3   5  -7  471.88   27.03
  -3   5   7  521.50   26.45
  -3   5   6    6.28    1.67
   3   5  -6    3.45    2.32
   3   5  -6    6.68    2.52
  -3   5   6    6.13    1.35
   3   5  -6    4.62    1.50
   3   5  -6    7.25    2.02
   3   5  -5    3.81    2.26
   3   5  -5    4.61    2.54
  -3   5   5    5.92    1.25
   3   5  -4   15.00    2.68
  -3   5   4   21.33    3.15
   3   5  -4   16.40    2.99
  -3   5   4   20.80    1.68
   3   5  -3  721.95   39.25
  -3   5   3  859.37   39.62
   3   5  -3  786.18   39.61
  -3   5   3  736.52   38.80
   3   5  -2   14.55    3.03
   3   5  -2   17.02    1.51
  -3   5   2   13.69    1.38
   3   5  -1  799.97   40.97
   3   5  -1  778.07   41.70
  -3   5   0    3.82    2.75
   3   5   0    0.37    2.75
   3   5   0    4.81    1.22
   3   5   1   66.08    3.78
  -3   5  -1   60.60    5.28
   3   5   2    4.05    2.73
  -3   5  -2    6.32    2.95
   3   5   3    8.18    3.05
  -3   5  -3   10.20    2.87
   3   5   4  159.34    9.38
   3   5   5   17.24    2.95
   3   5   6   60.89    3.88
  -3   5  -6   61.31    3.88
  -3   5  -6   54.50    3.57
  -3   5  -6   59.07    3.88
  -3   5  -6   56.60    3.56
   3   5   6   57.69    4.36
   3   5   7  195.59   10.41
  -3   5  -7  203.37   10.65
  -3   5  -7  183.20   10.19
   3   5   7  188.36   10.78
  -3   5  -8    4.87    1.61
  -3   5  -8    3.66    1.72
   3   5   8    3.46    2.23
  -3   5  -8    2.00    2.16
  -3   5  -9  241.00   12.97
  -3   5  -9  249.80   13.04
  -3   5  -9  244.10   13.58
  -3   5 -10   23.95    2.36
  -3   5 -10   23.38    2.55
  -3   5 -10   28.88    3.35
  -3   5 -11   11.57    2.27
  -3   5 -12    3.20    1.98
   3   5  12    1.63    2.56
   3   5  13   81.31    5.28
  -3   5 -13   83.25    4.96
  -3   5 -14    3.72    1.76
   3   5  14    3.71    2.40
  -3   5 -14    1.64    2.47
   3   5  15   17.07    2.48
  -3   5 -15   19.52    2.62
  -3   5 -16   12.03    1.66
  -3   5 -16   12.88    2.05
   3   5  16    7.60    1.92
  -3   5 -17    0.57    1.19
   3   5  17   -0.41    1.40
  -3   5 -17    2.45    1.58
   3   6 -15    3.61    1.49
   3   6 -14    9.88    1.88
  -3   6  13    4.07    1.44
   3   6 -13    5.21    1.96
   3   6 -12   18.85    2.34
  -3   6  12   11.32    1.80
   3   6 -12   13.24    2.86
  -3   6  11   10.78    2.76
   3   6 -11   12.78    2.24
  -3   6  11   11.37    1.74
   3   6 -11   11.56    1.75
   3   6 -11    8.47    2.75
  -3   6  10    1.61    2.62
  -3   6  10    0.48    1.54
   3   6 -10    1.98    1.70
   3   6 -10    0.41    2.70
   3   6  -9   53.22    4.20
  -3   6   9   62.12    4.01
  -3   6   9   57.34    4.29
  -3   6   9   54.24    3.55
   3   6  -9   57.58    3.65
   3   6  -8   75.80    4.90
  -3   6   8   77.52    4.91
  -3   6   8   76.33    4.68
   3   6  -8   73.75    4.49
  -3   6   8   69.17    4.35
  -3   6   7    9.07    2.42
   3   6  -7    8.61    2.52
  -3   6   7    9.41    2.11
   3   6  -7    7.31    2.90
  -3   6   7    6.64    1.57
   3   6  -7   11.86    1.99
   3   6  -7    9.65    1.87
  -3   6   6  149.50    7.59
   3   6  -6  135.88    7.70
  -3   6   6  138.71    7.66
   3   6  -6  142.44    7.48
   3   6  -6  136.86    7.48
  -3   6   6  117.71    7.31
   3   6  -6  141.44    8.44
   3   6  -5    3.04    2.19
  -3   6   5    5.98    2.21
   3   6  -5    6.45    2.85
   3   6  -5    6.73    1.36
  -3   6   5    4.82    1.35
   3   6  -5    9.81    1.78
   3   6  -5    8.99    1.70
  -3   6   5    6.87    1.90
   3   6  -4  164.43    8.70
   3   6  -4  147.41    8.71
  -3   6   4  141.49    8.63
   3   6  -4  169.97    8.55
   3   6  -4  165.71    8.50
  -3   6   4  154.49    8.59
  -3   6   4  139.51    8.36
   3   6  -4  177.87    9.64
   3   6  -4  172.14    8.40
  -3   6   3   17.14    2.24
   3   6  -3   15.28    2.40
  -3   6   3   20.41    2.11
   3   6  -3   19.73    2.43
   3   6  -3   19.57    3.50
  -3   6   3   24.67    3.47
  -3   6   3   13.94    1.57
   3   6  -3   18.22    1.66
  -3   6   3   14.76    2.08
   3   6  -3   19.72    1.95
   3   6  -3   17.35    1.83
  -3   6   2  813.59   39.90
   3   6  -2  744.22   39.98
   3   6  -2  783.54   39.76
   3   6  -2  788.10   40.77
  -3   6   2  750.76   39.74
  -3   6   2  782.98   40.75
  -3   6   2  762.97   39.90
  -3   6   1  218.30   11.17
   3   6  -1  205.74   11.32
   3   6  -1  217.73   12.21
   3   6  -1  209.48   11.02
   3   6  -1  209.87   11.14
  -3   6   1  201.41   11.18
  -3   6   0  112.91    7.13
   3   6   0  102.34    7.01
  -3   6   0  100.42    5.83
  -3   6  -1   12.53    1.76
   3   6   1   15.15    1.97
  -3   6  -1   14.74    3.50
  -3   6  -2   70.90    4.37
   3   6   2   72.33    5.43
  -3   6  -2   59.13    5.38
  -3   6  -2   66.04    4.02
   3   6   2   64.54    4.06
  -3   6  -3  132.21    7.03
  -3   6  -3  129.51    7.29
   3   6   3  126.81    7.09
   3   6   3  127.67    7.13
   3   6   3  128.01    8.21
   3   6   4   46.18    3.32
  -3   6  -4   46.72    3.26
   3   6   4   46.28    3.30
  -3   6  -4   53.17    3.22
   3   6   4   51.91    3.31
  -3   6  -4   46.53    3.69
  -3   6  -4   56.33    3.24
   3   6   4   42.59    4.48
  -3   6  -5    8.49    1.77
  -3   6  -5    8.18    1.71
  -3   6  -5    9.48    1.69
   3   6   5    6.58    1.90
  -3   6  -5    8.08    2.29
   3   6   5    6.03    2.88
  -3   6  -6   24.52    2.48
  -3   6  -6   33.96    3.10
   3   6   6   28.56    2.62
  -3   6  -6   29.15    2.48
   3   6   6   34.13    3.68
  -3   6  -7   23.20    2.44
   3   6   7   32.75    3.15
  -3   6  -7   28.37    3.06
  -3   6  -7   27.25    2.48
   3   6   7   19.63    3.38
   3   6   8  364.05   18.48
  -3   6  -8  335.40   18.46
  -3   6  -8  345.44   18.27
   3   6   9   23.74    3.02
  -3   6  -9   21.33    2.31
  -3   6  -9   21.97    2.96
  -3   6 -10   60.56    4.45
  -3   6 -10   59.67    3.99
   3   6  10   65.27    4.44
  -3   6 -10   58.65    3.91
   3   6  11    5.31    2.68
  -3   6 -11    8.47    2.12
  -3   6 -11   10.65    2.85
   3   6  12   34.18    3.34
  -3   6 -12   40.73    3.49
  -3   6 -12   33.34    2.89
  -3   6 -13    4.76    2.49
  -3   6 -13    0.27    1.83
   3   6  13    3.96    2.42
   3   6  14   60.19    3.98
  -3   6 -14   54.38    4.02
  -3   6 -14   60.36    3.74
   3   6  15   18.63    2.18
  -3   6 -15   17.68    1.85
  -3   6 -15   14.23    2.19
  -3   6 -16   -2.52    1.30
   3   6  16    0.95    1.53
  -3   6 -16   -0.48    1.57
   3   7 -15    2.80    1.58
  -3   7  15    1.48    1.58
   3   7 -15    1.09    1.17
   3   7 -14    0.21    1.39
  -3   7  14    4.51    1.92
   3   7 -14    3.50    1.91
   3   7 -14    1.58    1.51
  -3   7  13    9.69    2.27
   3   7 -13   10.50    1.75
   3   7 -13   15.86    1.96
  -3   7  12    6.86    2.34
   3   7 -12    4.61    2.40
  -3   7  11   10.21    2.72
   3   7 -11   12.21    2.78
   3   7 -11    9.79    1.83
  -3   7  10    4.81    2.64
   3   7 -10    3.30    2.67
   3   7 -10    6.16    2.01
   3   7 -10    2.98    1.78
  -3   7   9   31.78    3.31
   3   7  -9   35.80    2.87
   3   7  -9   37.15    3.35
  -3   7   9   30.21    2.39
   3   7  -9   35.49    2.72
   3   7  -8   11.40    2.80
  -3   7   8   15.32    2.78
   3   7  -8   17.68    2.19
  -3   7   8   17.08    2.51
  -3   7   8   11.81    1.60
   3   7  -8   17.31    2.14
   3   7  -7  340.39   16.58
  -3   7   7  308.55   16.48
  -3   7   7  328.56   16.44
   3   7  -7  329.93   16.34
   3   7  -7  321.93   16.33
  -3   7   7  268.40   16.11
   3   7  -6    2.40    1.58
   3   7  -6    4.06    1.82
  -3   7   6    5.27    2.63
   3   7  -6    7.54    2.62
   3   7  -6    5.08    3.10
   3   7  -6    1.70    1.98
   3   7  -6    3.97    1.99
  -3   7   6    3.69    1.37
   3   7  -5   20.98    2.08
  -3   7   5   15.36    2.69
   3   7  -5   19.65    1.89
   3   7  -5   22.81    2.84
   3   7  -5   23.15    3.58
  -3   7   5   19.32    1.73
   3   7  -5   15.47    2.28
   3   7  -5   22.37    2.21
  -3   7   4   56.78    4.13
  -3   7   4   64.23    3.97
   3   7  -4   59.75    3.68
   3   7  -4   65.93    5.30
   3   7  -4   56.59    3.75
  -3   7   4   51.84    3.97
   3   7  -4   63.42    3.90
  -3   7   3  215.26   10.76
   3   7  -3  210.43   10.56
   3   7  -3  201.17   11.88
  -3   7   3  182.12   10.75
   3   7  -3  204.55   10.61
  -3   7   3  200.78   10.50
   3   7  -2   60.35    4.71
  -3   7   2   80.68    4.43
   3   7  -2   68.44    5.86
   3   7  -2   69.14    4.17
  -3   7   2   65.07    4.45
   3   7  -2   73.25    4.39
  -3   7   2   73.39    4.16
   3   7  -2   69.00    4.46
  -3   7   1  131.00    7.15
   3   7  -1  126.11    6.97
  -3   7   1  122.31    7.28
   3   7  -1  131.98    7.41
   3   7  -1  145.55    8.63
   3   7  -1  124.52    7.16
  -3   7   1  128.42    7.01
   3   7  -1  126.73    7.03
   3   7  -1  133.09    7.12
  -3   7   1  131.84    7.22
   3   7  -1  121.91    6.93
  -3   7   0   61.56    4.00
  -3   7   0   61.98    4.21
   3   7   0   64.97    4.39
   3   7   0   61.83    3.82
   3   7   0   63.71    5.52
  -3   7   0   60.46    4.11
   3   7   0   65.06    4.06
  -3   7   0   61.45    3.88
   3   7   0   61.55    3.92
   3   7   0   62.82    3.87
   3   7   1   21.38    2.16
   3   7   1   20.63    2.87
  -3   7  -1   21.90    2.55
  -3   7  -1   20.00    2.20
   3   7   1   18.84    2.11
  -3   7  -1   17.03    2.41
  -3   7  -1   21.04    2.14
   3   7   1   17.52    2.27
   3   7   1   16.73    2.04
  -3   7  -2  155.32    9.97
   3   7   2  192.99   10.11
  -3   7  -2  198.98   10.14
  -3   7  -2  206.23   10.23
   3   7   2  192.50   10.17
  -3   7  -2  188.06   10.09
   3   7   2  194.81   10.07
   3   7   2  186.37   10.04
   3   7   2  193.24   11.31
   3   7   3    3.65    1.74
  -3   7  -3    4.88    1.92
   3   7   3    6.86    1.60
   3   7   3    3.62    1.99
  -3   7  -3    3.85    1.77
  -3   7  -3    8.20    1.74
   3   7   3    6.21    1.90
   3   7   3    7.05    3.36
   3   7   4   26.74    2.40
   3   7   4   28.68    2.60
   3   7   4   27.32    2.15
  -3   7  -4   30.38    2.35
  -3   7  -4   28.14    2.40
   3   7   4   22.76    2.54
  -3   7  -4   21.76    2.33
   3   7   4   25.08    3.78
  -3   7  -5   11.49    2.13
   3   7   5   12.76    2.04
  -3   7  -5   11.65    1.96
   3   7   5   12.75    2.22
  -3   7  -5   13.06    1.83
  -3   7  -5   11.25    2.76
  -3   7  -5   19.35    2.14
   3   7   5   14.21    3.57
   3   7   6   13.61    2.19
  -3   7  -6   17.21    2.32
   3   7   6   11.86    2.35
  -3   7  -6   15.17    2.09
  -3   7  -6   18.21    2.97
  -3   7  -6   21.32    2.26
   3   7   6   18.70    3.40
  -3   7  -7   44.90    3.20
  -3   7  -7   45.64    3.07
  -3   7  -7   39.01    3.11
  -3   7  -7   42.27    3.69
  -3   7  -8   12.78    2.15
   3   7   8   10.04    2.12
  -3   7  -8   15.98    2.91
  -3   7  -8   15.79    2.24
  -3   7  -8   15.80    2.12
  -3   7  -9  208.05   10.61
  -3   7  -9  201.83   10.61
   3   7   9  223.79   10.92
  -3   7  -9  205.06   10.88
   3   7  10    0.80    1.89
  -3   7 -10    6.15    2.76
   3   7  10    2.74    2.75
  -3   7 -10    5.04    2.02
   3   7  11   -3.09    1.79
   3   7  11    4.00    2.72
  -3   7 -11    4.68    2.69
  -3   7 -11    1.55    1.91
  -3   7 -11    4.60    2.08
   3   7  12    5.44    1.65
   3   7  12    8.70    2.38
  -3   7 -12    5.81    2.42
  -3   7 -12    7.75    1.83
  -3   7 -13   31.15    2.79
   3   7  13   27.70    2.76
  -3   7 -13   29.08    2.40
  -3   7 -14    6.99    1.57
   3   7  14   11.17    1.96
  -3   7 -14    7.31    1.94
   3   8 -14    3.10    1.08
   3   8 -13   12.66    1.31
   3   8 -12    3.53    1.29
   3   8 -11   22.97    2.09
   3   8 -11   16.38    1.77
   3   8 -10    5.29    1.63
   3   8 -10    5.18    1.83
   3   8 -10    2.67    1.49
   3   8  -9   20.18    2.20
   3   8  -9   17.65    1.94
   3   8  -9   20.39    2.22
   3   8  -8   75.13    4.31
   3   8  -8   75.41    4.25
   3   8  -7   11.63    2.13
   3   8  -7   10.38    1.65
   3   8  -7    8.62    1.93
   3   8  -6   43.13    3.33
   3   8  -6   44.49    3.16
   3   8  -5   40.53    3.02
  -3   8   5   35.03    3.10
   3   8  -5   32.93    2.68
   3   8  -4   29.69    2.87
   3   8  -4   35.86    3.01
  -3   8   4   30.50    2.92
   3   8  -4   32.71    2.43
   3   8  -4   25.52    4.14
   3   8  -3   18.20    2.54
   3   8  -3   19.91    2.10
  -3   8   3   20.99    1.92
  -3   8   3   20.90    2.75
  -3   8   3   20.90    2.50
   3   8  -3   26.21    4.23
  -3   8   2  121.43    7.14
  -3   8   2  128.03    6.99
   3   8  -2  131.28    7.05
  -3   8   2  118.69    7.07
   3   8  -2  137.96    7.00
   3   8  -2  118.59    6.70
  -3   8   2  119.24    6.75
   3   8  -2  134.76    8.49
   3   8  -1   27.91    2.69
  -3   8   1   31.40    2.48
  -3   8   1   33.71    2.96
   3   8  -1   29.40    2.84
  -3   8   1   28.61    2.96
  -3   8   1   35.53    2.76
   3   8  -1   32.03    2.35
   3   8  -1   23.60    3.20
   3   8  -1   29.35    4.20
  -3   8   0   33.98    3.03
   3   8   0   34.89    2.72
  -3   8   0   37.69    2.68
   3   8   0   31.80    2.94
   3   8   0   27.45    3.32
   3   8   0   31.04    2.53
  -3   8   0   32.11    2.74
  -3   8   0   30.85    3.04
   3   8   1    7.83    1.87
  -3   8  -1    7.98    1.91
  -3   8  -1    3.85    2.31
   3   8   1    2.01    2.12
   3   8   1    3.85    2.75
  -3   8  -1    5.55    1.89
   3   8   1    5.82    1.76
  -3   8  -1    6.30    2.26
   3   8   1    6.10    3.56
   3   8   2   10.67    1.88
  -3   8  -2    7.26    2.48
   3   8   2    7.29    2.19
  -3   8  -2   10.38    2.07
   3   8   2    3.19    2.94
  -3   8  -2   10.85    1.92
   3   8   2    6.21    1.95
   3   8   2    9.90    3.74
   3   8   3   29.73    2.90
  -3   8  -3   37.01    2.87
   3   8   3   33.61    2.54
  -3   8  -3   33.51    3.25
   3   8   3   27.95    3.47
  -3   8  -3   32.11    2.56
  -3   8  -3   28.75    2.60
   3   8   3   33.26    2.80
   3   8   3   32.80    4.44
   3   8   4    5.75    1.56
  -3   8  -4    4.39    2.45
  -3   8  -4    5.99    1.73
  -3   8  -4    2.86    1.75
   3   8   4    9.35    2.21
   3   8   4   -0.61    3.62
  -3   8  -5   13.93    2.30
   3   8   5   18.07    2.38
  -3   8  -5   12.32    2.03
  -3   8  -6   16.69    2.27
  -3   8  -6    8.68    1.97
   3   8   7   38.65    2.80
  -3   8  -7   42.01    3.16
  -3   8  -7   38.58    2.95
   3   8   8   78.31    4.94
  -3   8  -8   87.93    5.08
  -3   8  -9    7.41    1.85
  -3   8 -10   20.74    2.12
  -3   8 -11   12.32    1.80
  -3   8 -12    5.86    1.52
  -3   8 -13    0.84    1.24
  -3   8 -14    6.83    1.10
   3   8  14    4.46    1.31
   3   9 -12   13.01    1.28
   3   9 -11    0.94    1.37
  -3   9  11    3.50    1.53
   3   9 -10   -0.05    1.55
  -3   9  10    1.10    1.73
   3   9  -9   13.12    1.70
   3   9  -9   10.13    1.86
  -3   9   9    9.53    2.06
   3   9  -8    9.26    2.02
   3   9  -8   11.01    1.78
  -3   9   8    5.33    2.15
   3   9  -7   12.85    2.18
   3   9  -7   17.28    2.07
  -3   9   7   15.31    2.42
   3   9  -6    2.39    1.97
   3   9  -6    2.52    1.98
  -3   9   6   -0.38    2.07
  -3   9   6    2.17    2.17
   3   9  -5    0.15    2.03
   3   9  -5   -0.64    2.07
  -3   9   5    1.53    2.25
  -3   9   5    1.73    2.06
   3   9  -4   23.48    2.57
  -3   9   4   15.84    2.42
  -3   9   4   18.46    2.62
   3   9  -3  129.73    7.42
   3   9  -3  132.25    7.35
  -3   9   3  125.22    7.45
  -3   9   3  135.34    7.36
   3   9  -2   15.10    2.12
   3   9  -2   15.91    2.36
  -3   9   2   11.99    1.73
  -3   9   2   10.74    2.16
  -3   9   2   10.27    2.40
   3   9  -1   57.56    3.83
   3   9  -1   54.34    3.72
  -3   9   1   58.35    3.56
  -3   9   1   55.48    3.71
  -3   9   1   65.01    3.98
  -3   9   0   11.77    2.51
   3   9   0   17.80    2.13
  -3   9   0   17.35    2.03
   3   9   0   17.67    2.37
  -3   9   0   13.86    2.13
   3   9   0   15.95    1.76
  -3   9   0   13.51    2.31
   3   9   0   11.95    2.78
   3   9   1    2.54    2.11
  -3   9  -1    5.49    1.91
  -3   9  -1    0.18    2.28
   3   9   1    5.24    1.79
   3   9   1    1.50    2.65
  -3   9  -1    1.80    1.75
   3   9   1    3.07    1.63
   3   9   2   54.11    3.52
  -3   9  -2   48.88    3.40
   3   9   2   46.84    3.20
  -3   9  -2   48.62    3.73
   3   9   2   52.23    3.99
  -3   9  -2   51.64    3.27
   3   9   2   45.63    3.25
  -3   9  -3    4.68    2.02
  -3   9  -3    3.48    2.35
   3   9   3    5.70    1.55
   3   9   3    1.39    2.74
  -3   9  -3    3.31    1.56
  -3   9  -4   57.96    4.19
  -3   9  -4   68.96    4.07
   3   9   4   56.68    4.49
  -3   9  -5    3.20    2.30
   3   9   5    2.97    2.56
  -3   9  -6    2.85    1.98
  -3   9  -6    2.40    2.17
   3   9   6    2.63    2.56
  -3   9  -7   38.11    2.73
  -3   9  -7   30.79    2.84
   3   9   7   29.20    3.17
  -3   9  -8    5.06    1.96
   3   9   8    0.25    2.37
  -3   9  -9   40.33    2.95
  -3   9 -10    8.24    1.73
  -3   9 -11    1.68    1.38
  -3   9 -12    0.15    1.05
   3  10  -9   11.81    1.30
   3  10  -8   23.02    1.84
   3  10  -7    5.12    1.47
   3  10  -7    5.16    1.50
  -3  10   7    2.82    1.44
   3  10  -6   13.84    1.82
   3  10  -6   16.73    1.85
  -3  10   6   14.31    1.77
   3  10  -5    3.32    1.62
  -3  10   5    0.41    1.61
   3  10  -4   12.05    1.89
  -3  10   4   12.92    1.86
   3  10  -3    0.18    1.80
   3  10  -3    4.06    1.70
  -3  10   3    2.47    1.67
  -3  10   3    0.89    1.68
   3  10  -2   51.64    3.44
   3  10  -2   56.33    3.38
  -3  10   2   49.38    3.32
   3  10  -1   29.09    2.55
   3  10  -1   31.68    2.41
  -3  10   1   32.01    2.34
   3  10   0   10.43    1.87
   3  10   0    9.16    1.63
  -3  10   0    9.17    1.55
  -3  10   0    6.57    1.51
  -3  10  -1    3.48    1.54
   3  10   1    6.65    1.48
  -3  10  -2   -0.05    1.53
   3  10   2   -0.08    2.15
  -3  10  -3   57.90    3.75
  -3  10  -3   61.40    3.61
   3  10   3   53.99    3.94
  -3  10  -4    4.92    1.67
  -3  10  -4    0.62    1.83
   3  10   4    3.60    2.11
  -3  10  -5    4.06    1.74
   3  10   5    6.40    2.05
  -3  10  -6    7.51    1.71
   3  10   6    5.58    1.97
  -3  10  -7    8.32    1.65
   3  10   7    7.28    1.87
  -3  10  -8   26.98    2.02
   3  10   8   25.33    2.22
  -3  10  -9    0.43    1.15
   3  10   9    2.68    1.31
   4   0 -19    0.63    1.06
   4   0 -18    1.53    1.34
   4   0 -17   -0.23    1.49
   4   0 -16   24.69    2.36
   4   0 -15   -0.94    1.66
   4   0 -15   -2.59    2.71
   4   0 -14    3.82    1.67
   4   0 -14    2.03    2.85
   4   0 -14    0.29    3.24
   4   0 -13   -1.20    1.53
   4   0 -13   -1.96    2.84
   4   0 -13    3.61    3.16
   4   0 -12  278.52   14.60
   4   0 -12  270.03   15.60
   4   0 -12  283.81   15.73
   4   0 -11    0.42    1.26
   4   0 -11    1.87    2.70
   4   0 -11   -0.23    2.93
   4   0 -10  158.86    9.18
   4   0 -10  151.60    9.23
   4   0  -9   -0.18    2.27
   4   0  -9    0.88    2.52
   4   0  -8  378.47   20.22
   4   0  -8  383.93   20.26
   4   0  -8  376.12   20.13
   4   0  -7   -0.39    2.06
   4   0  -7   -0.13    2.25
   4   0  -7   -0.54    1.96
   4   0  -6  597.34   31.95
   4   0  -6  614.66   31.90
   4   0  -6  628.91   31.98
   4   0  -5   -0.71    1.52
   4   0  -5   -0.07    1.61
   4   0  -5    1.47    1.87
   4   0  -4  488.19   24.81
   4   0  -4  466.16   24.83
   4   0  -3    0.48    1.42
   4   0  -2  592.44   30.53
   4   0  -1   -0.09    0.84
   4   0   0 2388.52  120.65
   4   0   0 2318.59  120.65
   4   0   1   -0.14    0.84
   4   0   2  140.72    7.48
   4   0   3    0.73    1.24
  -4   0  -4 1366.51   68.89
   4   0   4 1310.82   68.89
  -4   0  -5    0.98    1.40
  -4   0  -6  766.79   39.90
  -4   0  -6  770.75   39.95
  -4   0  -7    1.17    1.97
  -4   0  -7    0.27    2.33
   4   0   8  123.92    6.68
  -4   0  -8  125.81    7.45
  -4   0  -8  131.08    7.61
   4   0   9    0.05    1.11
  -4   0  -9   -0.54    2.27
  -4   0  -9    2.82    2.60
  -4   0 -10  118.23    8.21
   4   0  10  132.24    7.11
  -4   0 -10  136.03    8.26
   4   0  11    0.60    1.37
  -4   0 -11    1.46    1.27
  -4   0 -11   -2.12    2.55
  -4   0 -11   -2.01    2.88
  -4   0 -12   14.17    1.85
   4   0  12   14.08    1.85
  -4   0 -12   15.92    3.36
  -4   0 -12   14.76    3.38
  -4   0 -13    2.29    1.50
   4   0  13    0.07    1.55
  -4   0 -13   -0.28    2.75
  -4   0 -13   -1.52    3.01
  -4   0 -14  117.78    7.96
  -4   0 -14  124.69    6.76
  -4   0 -14  114.17    8.15
  -4   0 -14  115.62    7.76
  -4   0 -15    0.36    1.68
  -4   0 -16  170.98    9.21
  -4   0 -17    0.34    1.44
  -4   0 -18    8.08    1.41
  -4   0 -19    0.06    1.04
   4  -1 -19    3.13    1.12
   4   1 -19    4.42    1.13
   4  -1 -18    0.44    1.24
   4   1 -18    0.22    1.24
   4   1 -17    5.37    1.59
   4  -1 -17    6.24    1.60
   4   1 -16    0.46    1.59
   4  -1 -16    0.92    1.56
   4  -1 -15    8.31    1.94
   4   1 -15   10.96    1.91
   4   1 -14   16.23    1.97
   4  -1 -14   13.63    1.90
   4  -1 -14   13.73    3.18
   4   1 -14   15.44    3.06
   4   1 -14   12.15    3.37
   4  -1 -14   16.58    3.49
   4   1 -14    8.34    3.41
   4   1 -13   98.03    7.14
   4  -1 -13  112.92    7.27
   4   1 -13  111.41    6.03
   4  -1 -13  108.47    6.01
   4   1 -13   95.50    7.35
   4  -1 -13  102.87    7.41
   4   1 -12    3.33    1.43
   4  -1 -12    4.65    1.51
   4   1 -12    4.88    2.64
   4  -1 -12    1.80    2.77
   4  -1 -12    0.99    2.88
   4   1 -12    2.64    3.03
   4   1 -11  741.82   38.98
   4  -1 -11  748.87   38.97
   4  -1 -11  769.33   39.86
   4   1 -11  758.20   39.89
   4  -1 -11  789.62   39.87
   4   1 -11  787.05   39.94
   4   1 -10    7.20    2.61
   4  -1 -10    8.90    2.68
   4   1 -10    5.24    2.77
   4  -1 -10    4.52    2.70
   4  -1  -9   23.39    2.89
   4   1  -9   16.02    2.80
   4  -1  -9   23.75    2.97
   4   1  -9   22.07    3.30
   4   1  -8   53.86    4.00
   4  -1  -8   49.18    3.85
   4   1  -8   49.38    4.02
   4   1  -8   45.36    4.06
   4  -1  -8   53.58    3.91
   4  -1  -7 1246.42   63.59
   4   1  -7 1263.33   63.58
   4   1  -7 1181.01   63.57
   4   1  -7 1226.73   63.57
   4  -1  -6  177.10    9.09
   4   1  -6  176.22    9.11
   4   1  -6  156.27    8.54
   4   1  -6  165.62    9.17
   4   1  -6  173.30    9.13
   4  -1  -5  112.06    6.39
   4   1  -5  120.12    6.42
   4   1  -5  121.34    6.47
   4   1  -5  102.97    6.02
   4   1  -5  116.18    6.47
   4  -1  -5  118.80    6.37
   4  -1  -4  206.78   11.11
   4   1  -4  197.48   11.12
   4  -1  -4  221.82   11.10
   4   1  -3  382.81   19.43
   4  -1  -3  386.56   19.44
   4  -1  -3  355.98   19.38
   4  -1  -2    2.78    1.12
  -4  -1   2    2.72    1.04
  -4   1   2    3.54    1.06
   4   1  -2    1.51    1.17
   4  -1  -2    4.46    1.02
   4   1  -1  135.02    7.75
   4  -1  -1  148.91    7.75
  -4   1   1  147.59    7.76
  -4  -1   1  141.39    7.74
   4  -1  -1  157.45    7.67
   4  -1   0  120.56    6.24
   4   1   0  115.55    6.23
  -4  -1  -1 1093.49   56.40
  -4   1  -1 1084.05   56.40
   4   1   1 1105.00   56.40
   4  -1   1 1110.12   56.40
  -4  -1  -2  607.82   31.65
  -4   1  -2  620.06   31.66
   4   1   2  614.88   31.66
   4  -1   2  613.69   31.66
  -4  -1  -3  624.82   32.18
  -4   1  -3  616.73   32.18
   4  -1   3  625.13   32.19
   4   1   3  625.59   32.19
  -4   1  -4   13.04    1.67
  -4  -1  -4   11.24    1.80
   4   1   4   10.47    1.71
   4  -1   4    9.85    1.70
  -4  -1  -5  443.75   23.39
  -4   1  -5  411.35   23.40
  -4   1  -6   33.48    2.77
  -4  -1  -6   36.10    2.83
  -4   1  -6   33.31    3.16
  -4   1  -7   67.46    4.22
  -4  -1  -7   71.63    4.23
  -4  -1  -7   74.24    4.35
  -4   1  -7   75.16    4.67
  -4  -1  -8    4.01    2.30
  -4   1  -8    0.17    2.52
  -4   1  -8    1.68    2.19
  -4  -1  -8   -0.15    2.20
   4   1   8    1.96    1.08
   4  -1   8    1.71    1.05
  -4  -1  -9  148.52    8.80
  -4   1  -9  155.81    9.06
  -4   1  -9  159.87    8.85
   4  -1   9  147.39    7.99
   4   1   9  146.22    8.00
  -4  -1  -9  168.01    8.95
  -4   1 -10    1.52    2.84
  -4  -1 -10    2.76    2.50
  -4   1 -10    3.50    2.57
  -4  -1 -10    4.17    2.62
  -4  -1 -10    1.57    1.24
  -4   1 -10    1.60    1.20
   4   1  10    2.28    1.28
   4  -1  10    2.37    1.33
  -4  -1 -11    3.86    2.73
  -4   1 -11    5.32    3.32
  -4   1 -11    1.17    2.67
  -4  -1 -11    5.42    2.69
  -4   1 -11    6.13    1.49
  -4  -1 -11    3.59    1.46
   4   1  11    4.91    1.53
   4  -1  11    3.28    1.51
  -4  -1 -12    0.87    2.58
  -4   1 -12    2.10    3.00
  -4  -1 -12    1.83    2.83
  -4   1 -12    3.61    2.69
  -4  -1 -12   -0.53    1.44
   4  -1  12    1.25    1.47
   4   1  12   -0.99    1.51
  -4   1 -12    1.06    1.43
  -4   1 -13   48.26    4.54
  -4  -1 -13   43.06    2.94
  -4   1 -13   47.16    4.43
   4  -1  13   38.89    2.89
  -4   1 -13   38.05    2.86
  -4  -1 -13   47.86    4.52
  -4   1 -14    4.31    3.30
  -4   1 -14    5.25    3.14
  -4  -1 -14    8.84    3.10
  -4   1 -14    6.79    3.07
  -4  -1 -14    7.47    1.73
  -4   1 -14    3.31    1.68
  -4  -1 -15  249.95   13.35
  -4   1 -15  253.92   13.35
  -4  -1 -16    1.09    1.63
  -4   1 -16   -0.51    1.58
  -4   1 -17   15.74    1.79
  -4  -1 -17   19.22    1.84
  -4   1 -18    1.43    1.22
  -4  -1 -18    2.51    1.23
  -4   1 -19   32.07    2.02
  -4  -1 -19   31.56    2.00
   4   2 -19    1.31    0.85
   4  -2 -19    0.48    0.85
   4   2 -18    1.81    1.19
   4  -2 -18    1.07    1.16
   4  -2 -17    4.74    1.36
   4   2 -17    6.40    1.36
   4   2 -16   17.00    1.88
   4  -2 -16   12.33    1.85
   4   2 -15    3.94    1.53
   4  -2 -15    5.93    1.58
   4   2 -15    2.79    1.47
   4  -2 -14   18.35    2.00
   4   2 -14   17.86    1.95
   4   2 -14   18.37    3.23
   4  -2 -14   17.01    3.21
   4  -2 -14   12.58    3.20
   4   2 -14   20.50    3.72
   4   2 -13    0.75    1.49
   4  -2 -13   -0.27    1.54
   4   2 -13   -0.80    2.70
   4  -2 -13   -1.35    2.67
   4   2 -13   -2.01    3.22
   4  -2 -13    5.19    2.84
   4  -2 -12  315.66   17.27
   4   2 -12  320.59   17.34
   4   2 -12  314.91   16.29
   4  -2 -12  304.04   16.28
   4   2 -12  302.88   17.40
   4  -2 -12  315.48   17.24
   4   2 -11    0.76    1.28
   4  -2 -11    1.71    1.29
   4  -2 -11   -0.46    2.65
   4   2 -11   -1.60    2.61
   4  -2 -11    0.42    2.56
   4   2 -10  308.90   16.21
   4  -2 -10  322.83   17.08
   4  -2 -10  304.47   16.21
   4   2 -10  321.37   17.05
   4  -2 -10  323.42   16.97
   4  -2  -9    7.98    2.44
   4   2  -9    6.59    2.28
   4  -2  -9    3.24    2.34
   4   2  -8  216.75   11.86
   4  -2  -8  207.51   11.84
   4  -2  -8  216.45   11.76
   4   2  -7   13.85    2.15
   4  -2  -7   15.30    2.23
   4  -2  -7   12.81    2.23
   4   2  -7   12.39    2.60
   4   2  -6  301.83   15.96
   4  -2  -6  299.99   15.97
   4   2  -6  291.52   15.70
   4   2  -6  301.02   16.04
   4  -2  -6  309.84   15.90
   4   2  -5    5.50    1.62
   4   2  -5    7.79    2.03
   4  -2  -5    9.78    1.67
   4   2  -5    8.37    1.99
   4   2  -5   10.83    1.82
   4  -2  -5    9.03    1.81
   4   2  -4   30.50    2.54
   4  -2  -4   33.68    2.58
   4   2  -4   39.28    2.84
   4  -2  -4   40.14    2.46
   4   2  -4   36.96    2.76
   4   2  -4   36.83    2.67
   4   2  -3  251.09   12.65
   4  -2  -3  252.31   12.65
   4  -2  -3  230.56   12.53
   4   2  -3  236.68   12.72
   4   2  -3  237.91   12.77
   4   2  -3  240.67   12.75
   4  -2  -2   97.24    5.22
   4   2  -2   93.94    5.21
   4   2  -2   96.69    5.35
   4   2  -2   97.83    5.42
  -4   2   1  549.23   28.86
   4   2  -1  610.17   29.14
  -4  -2   1  573.04   28.93
   4  -2  -1  567.19   28.94
   4   2  -1  550.24   28.94
  -4   2   1  560.19   28.93
  -4   2   0 1313.42   73.75
   4   2   0 1383.26   73.92
   4   2   0 1459.32   73.75
   4  -2   0 1466.25   73.75
  -4  -2   0 1487.98   73.74
  -4   2   0 1477.91   73.75
  -4   2  -1  150.98    8.23
   4  -2   1  156.24    8.11
   4   2   1  154.95    8.11
  -4   2  -2  616.98   32.20
  -4  -2  -2  637.62   32.08
  -4   2  -2  629.30   32.09
   4  -2   2  614.52   32.08
   4   2   2  611.78   32.08
  -4   2  -3    2.50    1.83
   4  -2   3    0.52    1.19
  -4   2  -3    1.51    1.21
   4   2   3    0.23    1.13
  -4  -2  -3    1.51    1.21
  -4   2  -4  933.60   48.42
  -4  -2  -4  930.89   48.42
  -4   2  -4  957.72   48.57
  -4  -2  -5   70.82    4.41
  -4   2  -5   71.48    4.37
   4   2   5   76.01    4.34
  -4   2  -6  305.25   16.88
  -4  -2  -6  321.46   16.91
   4   2   6  325.25   16.71
   4   2   7    7.23    1.31
  -4  -2  -7    0.92    1.97
  -4   2  -7    4.59    2.75
   4   2   7    6.61    1.03
   4  -2   7    3.98    1.00
  -4   2  -7    5.03    1.87
  -4  -2  -7    5.78    1.97
   4   2   8  129.87    6.72
  -4  -2  -8  122.01    7.51
  -4   2  -8  113.09    7.39
   4  -2   8  123.65    6.71
  -4  -2  -8  123.09    7.33
  -4   2  -8  139.01    7.84
  -4  -2  -9   35.33    3.20
  -4   2  -9   38.62    3.94
   4  -2   9   37.85    2.35
   4   2   9   37.70    2.38
  -4  -2  -9   38.20    3.45
  -4   2  -9   31.54    3.34
  -4  -2 -10   30.51    3.58
  -4   2 -10   39.69    4.65
  -4   2 -10   39.02    3.99
   4  -2  10   44.23    2.74
  -4   2 -10   32.84    2.69
  -4  -2 -10   47.76    4.03
  -4  -2 -10   40.20    2.66
   4   2  10   47.99    2.75
  -4   2 -11   24.15    2.20
  -4   2 -11   26.71    3.94
  -4   2 -11   28.29    3.34
  -4  -2 -11   25.69    3.37
   4   2  11   27.96    2.15
   4  -2  11   29.23    2.16
  -4  -2 -11   32.22    2.19
  -4   2 -11   30.27    2.14
  -4   2 -12   20.81    1.93
  -4   2 -12   21.44    3.85
   4  -2  12   18.73    1.91
   4   2  12   19.01    1.91
  -4   2 -12   17.17    1.85
  -4  -2 -12   17.26    1.91
  -4   2 -12   14.00    3.12
  -4  -2 -12   13.25    3.09
  -4   2 -13    3.78    3.22
  -4   2 -13    4.74    3.20
  -4  -2 -13    6.81    1.67
  -4   2 -13    6.02    1.63
  -4   2 -13    4.23    2.57
  -4  -2 -13    5.91    2.79
  -4   2 -14  136.44    9.00
  -4   2 -14  128.49    8.96
  -4  -2 -14  127.31    8.82
  -4   2 -14  137.12    8.73
  -4  -2 -14  145.71    7.64
  -4  -2 -14  135.11    8.74
  -4   2 -14  142.13    7.63
  -4  -2 -15    0.59    1.52
  -4   2 -15    1.56    1.49
  -4   2 -16  101.94    5.80
  -4  -2 -16  106.45    5.80
  -4  -2 -17   -0.68    1.30
  -4   2 -17    0.10    1.28
  -4  -2 -18   13.02    1.32
  -4   2 -18   10.99    1.30
   4   2  18    9.06    1.48
  -4   2 -19    0.59    1.19
  -4   2 -19    0.18    0.77
  -4  -2 -19    1.43    0.77
  -4   3  19    1.95    1.29
   4  -3 -18    5.91    0.96
   4   3 -18    7.16    0.99
  -4   3  18    5.24    1.26
   4   3 -17    5.06    1.25
   4  -3 -17    4.41    1.20
   4   3 -16    6.61    1.46
   4  -3 -16    8.58    1.40
   4   3 -16    7.57    1.40
   4   3 -15   14.31    1.90
   4   3 -15   11.32    1.69
   4  -3 -15   10.76    1.69
   4   3 -14    1.76    1.44
   4  -3 -14    4.40    1.42
   4  -3 -14    2.76    2.56
   4   3 -14   -0.25    2.59
   4  -3 -13  121.95    6.88
   4   3 -13  130.39    6.89
   4  -3 -13  127.31    7.97
   4   3 -13  117.98    7.88
   4   3 -13  127.00    8.30
   4   3 -13  129.86    8.37
   4  -3 -12    0.68    1.36
   4   3 -12    0.06    1.34
   4  -3 -12   -0.72    2.45
   4   3 -12    1.19    2.55
   4   3 -12    0.27    3.07
   4   3 -12    2.46    3.06
   4   3 -11  251.10   14.12
   4   3 -11  248.29   13.22
   4  -3 -11  262.86   14.16
   4  -3 -11  248.22   13.22
   4   3 -11  271.82   14.40
   4  -3 -11  244.45   13.95
   4   3 -11  265.75   14.44
   4   3 -10   46.12    3.76
   4  -3 -10   46.11    2.74
   4  -3 -10   44.73    3.81
   4   3 -10   41.58    2.70
   4   3 -10   44.53    4.20
   4  -3 -10   38.08    3.64
   4   3 -10   52.09    4.29
   4  -3  -9    8.73    2.31
   4   3  -9   10.99    2.39
   4  -3  -9    9.70    2.23
   4   3  -9   15.89    2.97
   4   3  -9   10.17    2.91
   4  -3  -8   21.04    2.49
   4   3  -8   16.91    2.43
   4   3  -8   18.19    2.88
   4   3  -8   22.01    3.04
   4  -3  -8   19.60    2.36
   4   3  -7  386.45   19.44
   4  -3  -7  388.16   19.47
   4   3  -7  344.03   19.23
   4   3  -7  369.45   19.60
   4   3  -7  359.29   19.57
   4  -3  -7  360.28   19.29
   4  -3  -6   20.71    2.14
   4   3  -6   14.51    2.05
   4  -3  -6   15.05    1.87
   4   3  -6   15.33    2.53
   4   3  -6   14.98    2.11
   4   3  -6   15.97    2.45
   4   3  -5   44.90    3.37
   4  -3  -5   49.77    3.46
   4   3  -5   60.50    3.78
   4  -3  -5   54.47    3.23
   4   3  -5   57.09    3.74
   4   3  -5   53.70    3.67
   4  -3  -4  154.15    8.05
   4   3  -4  140.21    8.00
   4  -3  -4  145.63    7.83
   4   3  -4  152.11    8.34
   4   3  -4  160.85    8.29
   4   3  -4  146.40    8.20
   4   3  -3  189.82   10.09
   4  -3  -3  183.35   10.11
  -4   3   3  198.83   10.44
   4   3  -3  193.87   10.27
   4   3  -3  214.75   10.41
   4   3  -3  173.95   10.46
   4  -3  -2   10.24    1.10
   4   3  -2   10.79    1.13
   4  -3  -2   10.23    1.16
   4   3  -2   11.05    1.07
   4   3  -2   12.18    1.94
   4   3  -2   11.71    2.15
  -4   3   2    8.73    2.10
   4   3  -1  825.00   43.16
   4  -3  -1  826.47   43.17
   4  -3  -1  831.01   43.17
   4   3  -1  847.53   43.16
   4   3  -1  929.95   43.61
   4   3  -1  881.90   43.50
  -4   3   0    1.94    0.62
   4   3   0    1.58    0.61
  -4  -3   0    0.82    0.60
   4  -3   0    1.74    0.64
  -4   3   0    2.86    2.01
  -4   3   0    2.27    1.05
   4   3   0    1.87    1.99
   4   3   1  583.84   31.00
   4  -3   1  590.26   31.01
  -4   3  -1  611.77   31.03
  -4   3  -1  650.77   31.44
  -4   3  -1  626.61   31.18
  -4   3  -1  604.51   30.97
  -4   3  -2   15.43    1.80
  -4   3  -2   13.44    2.32
  -4   3  -2   12.15    1.17
  -4  -3  -3  404.51   20.44
  -4   3  -3  399.18   20.44
  -4   3  -3  369.76   20.64
   4   3   3  387.25   20.76
  -4  -3  -4   42.66    2.78
  -4   3  -4   45.44    2.81
  -4   3  -4   41.49    3.31
   4   3   4   39.72    3.32
  -4  -3  -5 1143.41   59.51
  -4   3  -5 1128.95   59.51
   4   3   5 1180.88   59.64
  -4   3  -5 1178.79   59.75
  -4   3  -6  104.95    5.99
  -4  -3  -6  105.84    5.99
   4   3   6   99.58    6.01
  -4   3  -6  100.59    6.40
  -4  -3  -7   13.89    1.97
   4   3   7   13.48    1.94
  -4   3  -7   13.72    2.78
   4  -3   7   12.57    1.20
   4   3   7   12.96    1.19
  -4   3  -7   12.62    2.10
  -4  -3  -7   13.26    2.15
   4   3   8    2.91    1.00
   4  -3   8    1.63    1.00
  -4   3  -8    1.35    1.94
  -4  -3  -8    2.76    2.02
  -4   3  -9   50.99    3.22
  -4  -3  -9   54.35    3.95
   4  -3   9   49.62    2.99
   4   3   9   49.71    2.99
  -4   3  -9   47.57    3.90
  -4   3 -10   64.35    4.03
  -4   3 -10   70.48    5.49
  -4   3 -10   68.07    3.87
   4   3  10   67.76    3.87
   4  -3  10   70.94    3.89
  -4  -3 -10   71.58    4.88
  -4   3 -10   62.80    4.74
  -4  -3 -10   65.82    3.87
  -4   3 -11   23.74    2.23
  -4   3 -11   20.07    3.80
  -4   3 -11   22.77    3.67
  -4   3 -11   25.30    3.19
  -4  -3 -11   19.46    3.04
  -4   3 -11   22.02    1.91
   4   3  11   27.25    1.97
  -4  -3 -11   20.90    1.97
   4  -3  11   23.54    1.96
  -4   3 -12    5.26    1.67
  -4   3 -12    1.75    3.36
  -4   3 -12    5.79    3.08
  -4   3 -12    8.24    2.50
  -4  -3 -12    8.19    2.73
  -4  -3 -12    4.15    1.41
  -4   3 -12    4.42    1.41
  -4   3 -13   12.72    1.91
  -4   3 -13   14.38    3.51
  -4   3 -13    9.63    3.51
  -4   3 -13   12.32    1.63
  -4  -3 -13   13.91    1.70
  -4   3 -13   11.47    2.81
  -4  -3 -13    9.20    2.79
  -4   3 -14    5.42    1.60
  -4  -3 -14    4.37    1.48
  -4   3 -14    4.31    1.46
  -4  -3 -15  160.87    8.57
  -4   3 -15  158.30    8.56
  -4  -3 -16    1.38    1.27
  -4   3 -16    3.28    1.31
  -4  -3 -17    2.73    1.13
  -4   3 -17    3.53    1.11
   4   3  17    4.78    1.70
  -4   3 -17    0.47    1.30
  -4   3 -18    2.48    1.58
  -4   3 -18    2.06    0.93
   4   3  18    0.82    1.25
  -4  -3 -18    1.16    0.84
  -4   3 -18    2.20    0.83
  -4   4  18    2.19    1.59
   4   4 -17   18.02    1.47
  -4   4  17   15.98    2.22
  -4   4  17   16.13    1.63
   4   4 -16    9.06    1.57
   4  -4 -16    6.01    1.20
   4   4 -15    2.23    1.67
   4   4 -15    1.81    1.17
   4  -4 -15    1.98    1.14
   4   4 -14    8.40    2.09
   4   4 -14   11.24    1.42
   4  -4 -14    9.63    1.43
   4   4 -13    4.55    1.28
   4  -4 -13    3.06    1.29
   4   4 -13    2.25    3.02
   4   4 -13    1.09    2.94
   4   4 -12  172.35   10.15
   4  -4 -12  180.88    9.31
   4   4 -12  169.52    9.30
   4   4 -12  178.71   10.73
   4   4 -12  173.65   10.60
   4   4 -11    8.85    3.26
   4   4 -11    9.77    3.23
   4   4 -11    3.03    1.20
   4   4 -11    1.20    2.13
   4   4 -10  145.28    9.05
   4   4 -10  160.03    9.16
   4  -4 -10  146.31    8.69
   4   4 -10  145.81    8.67
  -4   4   9   17.10    2.22
   4   4  -9   24.47    3.21
   4   4  -9   26.81    3.30
   4   4  -9   23.08    2.16
   4  -4  -9   22.40    2.65
   4   4  -9   26.72    2.58
  -4   4   8  259.55   13.26
   4   4  -8  251.68   13.89
   4   4  -8  262.82   13.96
   4   4  -8  255.55   13.21
   4   4  -8  228.25   13.53
   4  -4  -8  237.71   13.58
   4   4  -7   13.34    1.88
   4  -4  -7   12.11    1.92
   4   4  -7    8.10    2.49
   4   4  -7   12.57    2.24
   4   4  -7    9.70    2.44
   4  -4  -6  210.86   11.21
   4   4  -6  198.54   11.16
   4   4  -6  208.26   11.48
   4   4  -6  223.56   11.61
   4   4  -6  204.56   11.46
   4   4  -5   48.49    3.21
   4  -4  -5   50.59    3.25
   4   4  -5   57.28    3.95
   4   4  -5   57.21    3.84
   4   4  -5   53.22    3.69
   4   4  -4   26.38    1.83
   4  -4  -4   27.93    1.90
   4  -4  -4   22.28    1.90
   4   4  -4   21.56    1.84
  -4   4   4   27.49    1.84
   4   4  -4   28.38    2.87
  -4   4   4   30.58    2.99
   4   4  -4   25.65    3.04
   4   4  -3    6.85    0.93
   4   4  -3    6.22    0.93
   4   4  -3    8.89    2.15
  -4   4   3    7.82    2.50
   4   4  -3    6.70    2.49
   4   4  -2    9.74    2.21
  -4   4   2   12.55    2.63
   4   4  -2   12.48    2.62
   4   4  -1   38.78    3.43
   4   4  -1   32.97    2.93
  -4   4   0  206.56   11.60
   4   4   0  211.49   11.65
  -4   4  -1    2.78    1.42
  -4   4  -1    5.70    2.55
  -4   4  -2  205.74   10.96
  -4   4  -2  229.00   11.83
  -4   4  -2  215.96   11.02
  -4   4  -2  221.15   11.37
   4   4   2  223.71   11.81
  -4   4  -3   41.31    3.65
  -4   4  -3   41.64    2.57
   4   4   3   41.94    3.62
  -4   4  -3   37.63    2.53
  -4   4  -3   40.79    3.10
  -4   4  -4 1098.39   55.78
  -4   4  -4 1080.74   55.52
   4   4   4 1107.34   55.91
  -4   4  -4 1048.74   55.48
  -4  -4  -5  420.79   22.06
  -4   4  -5  414.82   22.07
  -4   4  -5  428.77   22.14
   4   4   5  432.07   22.45
  -4   4  -5  418.59   22.17
  -4   4  -5  430.00   22.44
  -4  -4  -6  191.07   10.67
  -4   4  -6  195.41   10.68
   4   4   6  196.45   10.98
  -4   4  -6  207.36   10.87
  -4   4  -6  192.57   10.75
  -4   4  -6  206.84   11.23
   4   4   7   21.31    2.57
  -4   4  -7   20.59    3.09
  -4   4  -7   20.96    2.59
  -4   4  -7   23.77    2.53
  -4   4  -7   18.55    2.19
  -4  -4  -7   22.24    2.20
  -4   4  -8  157.81    7.62
  -4   4  -8  148.48    8.20
  -4   4  -8  143.37    8.29
  -4   4  -8  151.97    8.65
  -4   4  -8  149.42    7.54
   4   4   8  127.52    7.34
  -4   4  -8  117.67    7.88
  -4  -4  -8  134.70    7.96
  -4   4  -9    4.83    1.64
  -4   4  -9    9.73    3.12
  -4   4  -9    6.83    2.65
  -4   4  -9    8.38    2.46
  -4   4  -9    6.82    1.50
  -4  -4  -9    7.49    2.02
  -4   4  -9    8.44    1.96
  -4   4 -10   42.05    3.06
  -4   4 -10   39.63    2.52
  -4   4 -10   43.72    4.18
  -4   4 -10   45.09    4.04
  -4   4 -10   50.69    4.74
  -4   4 -10   30.79    3.46
  -4  -4 -10   32.83    3.66
  -4   4 -11   53.88    3.34
  -4   4 -11   43.42    4.11
  -4   4 -11   51.35    4.48
  -4   4 -11   47.47    2.89
  -4   4 -12    5.58    1.93
  -4   4 -12    1.70    2.83
  -4   4 -12    3.13    2.96
  -4  -4 -12    3.74    1.37
  -4   4 -12    3.24    1.35
  -4   4 -13   23.28    2.43
  -4   4 -13   27.39    2.00
  -4  -4 -13   27.66    2.03
  -4   4 -14   76.06    4.80
  -4   4 -14   82.29    4.61
  -4  -4 -14   85.53    4.63
   4   4  15    2.82    2.18
  -4   4 -15    0.65    1.11
  -4  -4 -15    1.93    1.14
   4   4  16   48.54    3.53
  -4  -4 -16   53.31    2.99
   4   4  17   -0.64    1.59
  -4   4 -17    3.37    1.27
  -4   4 -17   -0.15    1.78
  -4   4 -18    2.90    1.32
  -4   5  17    3.33    1.75
   4   5 -17    0.34    1.70
   4   5 -16    8.61    1.46
  -4   5  16    9.42    1.35
   4   5 -16    5.40    2.09
   4   5 -15    4.97    1.69
  -4   5  15    0.72    1.49
   4   5 -15    2.21    2.39
   4   5 -14    3.31    1.85
  -4   5  14    0.45    1.57
   4   5 -13   68.84    4.42
  -4   5  13   70.20    4.24
   4   5 -12   13.11    2.25
   4   5 -11  248.24   14.32
   4   5 -11  258.34   14.48
   4   5 -10   31.61    3.65
   4   5 -10   22.52    3.30
   4   5  -9   14.55    2.11
   4   5  -9   12.62    1.81
  -4   5   9   18.86    2.28
   4   5  -9   10.21    2.99
   4   5  -9   13.80    2.95
   4   5  -8    9.15    1.64
   4   5  -8    6.83    1.86
  -4   5   8    7.23    1.88
   4   5  -8    4.94    2.82
  -4   5   7  325.99   17.67
   4   5  -7  330.76   18.32
   4   5  -7  338.11   17.60
  -4   5   7  351.80   17.58
   4   5  -7  319.64   18.19
   4   5  -6   53.75    3.65
  -4   5   6   59.26    3.47
   4   5  -6   53.71    4.23
   4   5  -6   54.15    4.26
  -4   5   6   54.26    3.29
   4   5  -6   50.37    3.33
   4   5  -5   99.03    6.43
  -4   5   5  106.28    5.68
   4   5  -5  100.08    6.63
   4   5  -4   13.17    2.82
   4   5  -4   18.34    3.10
  -4   5   4   20.74    1.74
   4   5  -3   30.65    3.01
   4   5  -3   34.94    3.60
  -4   5   3   30.54    3.48
  -4   5   3   27.18    2.07
   4   5  -2   30.43    3.76
  -4   5   2   34.49    3.69
   4   5  -2   39.59    2.39
  -4   5   2   34.45    2.29
   4   5  -1  175.98    9.33
   4   5  -1  177.55    8.28
   4   5   0   49.76    4.36
   4   5   0   50.98    3.04
  -4   5   0   52.48    4.38
   4   5   1   46.65    2.86
  -4   5  -1   47.17    4.33
   4   5   2   77.39    5.63
  -4   5  -2   87.53    5.78
   4   5   3  342.16   18.58
  -4   5  -4  153.91    8.57
   4   5   4  145.05    8.92
  -4   5  -5  430.30   23.16
   4   5   5  443.77   23.36
  -4   5  -6  157.53    8.39
   4   5   6  161.70    8.38
   4   5   6  146.11    8.28
  -4   5  -6  145.98    8.92
  -4   5  -6  148.04    8.19
   4   5   6  148.44    8.95
  -4   5  -7    7.85    2.28
  -4   5  -7    4.99    1.62
   4   5   7    8.12    2.28
  -4   5  -7    4.64    2.08
  -4   5  -7   10.29    2.82
   4   5   7    1.61    2.42
  -4   5  -8   16.08    1.96
  -4   5  -8   17.19    2.07
   4   5   8   15.55    2.48
  -4   5  -8   14.07    3.14
  -4   5  -8   19.52    2.67
  -4   5  -9   48.18    3.73
   4   5   9   53.78    4.21
  -4   5  -9   58.81    4.47
   4   5  10  106.13    6.17
  -4   5 -10   96.74    5.85
  -4   5 -11   32.93    2.94
   4   5  11   34.35    3.47
  -4   5 -12    3.11    1.92
   4   5  12   -1.79    2.58
   4   5  13   23.09    2.94
  -4   5 -13   26.16    2.49
   4   5  14    3.21    2.24
  -4   5 -14    4.10    2.33
  -4   5 -15   85.79    5.10
  -4   5 -15   90.20    5.38
   4   5  15   91.26    5.28
   4   5  16    0.34    1.78
  -4   5 -16    2.84    1.43
  -4   5 -16    2.89    1.88
   4   5  17    5.87    1.38
  -4   5 -17    5.32    1.55
  -4   5 -17    4.61    1.22
   4   6 -16    3.58    1.36
   4   6 -16    4.57    1.65
   4   6 -15    1.54    2.00
   4   6 -15    0.58    1.47
  -4   6  14    6.59    1.43
   4   6 -14    7.87    1.86
   4   6 -14    6.72    2.33
  -4   6  13   16.47    1.83
  -4   6  13   19.71    2.73
   4   6 -13   19.72    2.26
   4   6 -13   16.55    2.71
  -4   6  12   94.48    5.78
   4   6 -12  107.09    6.28
   4   6 -12  111.77    6.04
  -4   6  12  105.61    6.27
  -4   6  11    2.75    2.59
   4   6 -11    1.75    2.06
  -4   6  11    2.96    1.63
   4   6 -11    3.67    2.60
   4   6 -11    3.46    1.55
   4   6 -10   28.84    3.12
  -4   6  10   23.02    3.09
  -4   6  10   24.00    2.26
   4   6 -10   26.22    2.36
  -4   6   9   21.64    2.52
  -4   6   9   19.67    2.91
  -4   6   9   17.61    1.97
   4   6  -9   15.67    2.06
   4   6  -9   14.75    2.78
   4   6  -8  128.30    7.21
  -4   6   8  126.26    7.05
  -4   6   8  122.67    7.19
   4   6  -8  124.55    6.88
  -4   6   8  117.18    6.80
   4   6  -7   21.15    2.87
  -4   6   7   21.82    2.49
  -4   6   7   27.84    2.87
   4   6  -7   16.66    3.16
   4   6  -7   18.50    3.29
   4   6  -7   19.90    2.26
   4   6  -7   21.27    2.35
  -4   6   7   17.69    2.00
   4   6  -6  111.92    6.30
  -4   6   6  109.27    6.17
  -4   6   6   94.76    6.23
   4   6  -6   97.36    6.77
   4   6  -6  115.94    6.07
   4   6  -6  115.85    6.08
  -4   6   6   98.73    5.89
   4   6  -6  104.89    6.96
  -4   6   5   41.68    2.91
  -4   6   5   34.78    3.05
   4   6  -5   40.07    3.13
   4   6  -5   32.42    3.46
   4   6  -5   36.64    4.00
   4   6  -5   38.20    2.77
   4   6  -5   39.78    2.77
  -4   6   5   40.57    2.91
   4   6  -5   41.61    2.60
  -4   6   5   35.22    2.55
   4   6  -4   10.15    2.27
   4   6  -4    5.62    2.31
  -4   6   4    9.38    2.18
   4   6  -4    8.82    3.08
   4   6  -4    6.64    1.77
   4   6  -4    7.29    1.72
  -4   6   4    8.41    1.99
  -4   6   4    9.11    1.44
   4   6  -4    6.80    1.51
  -4   6   3   19.05    2.24
   4   6  -3   17.25    2.33
   4   6  -3   13.32    2.41
  -4   6   3   19.45    2.14
   4   6  -3   17.03    3.52
   4   6  -3   17.00    2.00
   4   6  -3   14.52    1.83
  -4   6   3   16.61    2.13
  -4   6   3    8.90    1.53
   4   6  -3   12.48    1.65
  -4   6   2   34.29    2.51
   4   6  -2   29.40    2.84
   4   6  -2   26.90    3.93
  -4   6   2   26.32    2.03
   4   6  -2   28.87    2.14
  -4   6   2   24.61    2.48
  -4   6   1  124.73    6.83
   4   6  -1  126.72    7.04
   4   6  -1  125.16    6.67
   4   6  -1  124.33    8.02
  -4   6   1  115.34    6.85
   4   6  -1  122.52    6.79
   4   6   0  311.76   17.07
  -4   6   0  333.90   16.94
   4   6   0  319.47   16.89
  -4   6   0  309.95   16.95
   4   6   0  321.75   16.91
  -4   6   0  319.32   17.92
   4   6   0  329.45   17.97
   4   6   0  330.02   16.80
   4   6   1   19.31    1.96
  -4   6  -1   20.45    1.98
   4   6   1   20.79    2.10
   4   6   2  104.99    5.85
  -4   6  -2  102.40    5.81
   4   6   2  106.36    7.04
   4   6   3   57.07    3.48
   4   6   3   44.91    3.41
   4   6   3   57.21    3.43
  -4   6  -3   56.75    3.35
  -4   6  -3   51.85    3.72
  -4   6  -3   54.20    3.34
   4   6   3   47.55    4.79
   4   6   4  467.13   24.67
  -4   6  -4  497.39   24.62
  -4   6  -4  472.28   24.62
  -4   6  -4  481.57   24.77
   4   6   4  486.92   24.66
   4   6   4  473.45   24.56
   4   6   4  441.99   24.64
  -4   6  -4  474.52   24.63
   4   6   4  461.30   25.53
  -4   6  -5   24.85    2.26
  -4   6  -5   22.78    2.18
   4   6   5   24.18    2.35
  -4   6  -5   23.24    2.69
  -4   6  -5   24.41    2.16
   4   6   5   20.96    3.33
  -4   6  -6  110.05    6.11
   4   6   6   94.52    5.85
  -4   6  -6   96.74    5.77
   4   6   6  113.55    6.12
  -4   6  -6   97.44    5.77
   4   6   6  104.18    6.75
  -4   6  -7    3.66    1.87
  -4   6  -7    3.41    1.86
  -4   6  -7    7.16    2.50
   4   6   7    4.52    2.47
   4   6   7    3.48    2.73
  -4   6  -8   19.88    2.90
   4   6   8   14.38    2.91
  -4   6  -8   15.47    2.22
   4   6   9    3.65    2.62
  -4   6  -9    6.32    2.13
  -4   6  -9    6.83    2.68
  -4   6  -9    5.68    1.94
  -4   6 -10   17.68    2.51
   4   6  10   16.82    2.99
  -4   6 -10   21.49    3.09
  -4   6 -11   19.97    2.98
   4   6  11   21.33    2.96
  -4   6 -11   18.31    2.41
  -4   6 -12    5.59    2.01
   4   6  12    2.75    2.56
  -4   6 -12    2.31    2.54
  -4   6 -13    2.31    2.32
   4   6  13    1.97    2.25
  -4   6 -14   35.27    3.08
  -4   6 -14   35.42    2.74
   4   6  14   39.27    3.02
   4   6  15    5.81    1.88
  -4   6 -15    6.49    1.92
  -4   6 -15    6.19    1.56
   4   6  16   20.59    1.83
  -4   6 -16   17.35    1.65
  -4   6 -16   18.23    1.89
   4   7 -15    1.04    1.09
  -4   7  15    1.40    1.55
   4   7 -14    3.09    1.54
   4   7 -14    1.24    1.36
   4   7 -14    7.77    1.82
  -4   7  14    3.77    1.87
   4   7 -13   37.60    2.81
   4   7 -13   44.93    3.22
  -4   7  13   40.69    3.21
   4   7 -13   43.71    2.91
  -4   7  12    4.03    2.32
   4   7 -12    2.61    2.33
  -4   7  11  133.67    8.04
   4   7 -11  146.15    8.09
   4   7 -11  144.49    7.71
   4   7 -10   25.47    2.53
  -4   7  10   22.43    2.93
   4   7 -10   20.82    3.01
   4   7 -10   24.89    2.30
  -4   7   9    4.71    2.60
   4   7  -9    5.93    2.64
   4   7  -9    6.63    2.11
  -4   7   9    4.97    2.30
  -4   7   9    5.09    1.50
   4   7  -9    5.37    1.85
  -4   7   8    4.94    2.35
   4   7  -8    6.76    2.03
  -4   7   8    1.94    2.49
   4   7  -8    3.00    2.60
  -4   7   8    3.31    1.47
   4   7  -8    4.61    1.94
  -4   7   7  125.59    7.04
  -4   7   7  109.94    7.10
   4   7  -7  127.29    7.22
   4   7  -7  129.07    6.89
   4   7  -7  131.95    6.92
   4   7  -7  123.78    6.94
  -4   7   7  110.10    6.64
  -4   7   6   11.28    2.57
  -4   7   6   12.30    2.41
   4   7  -6   10.14    2.73
   4   7  -6   14.98    2.04
   4   7  -6   11.83    3.28
   4   7  -6   14.16    2.19
   4   7  -6   13.06    2.20
  -4   7   6   10.36    1.58
   4   7  -5   11.42    1.92
  -4   7   5   11.48    2.58
   4   7  -5    8.83    2.63
   4   7  -5   12.98    3.33
   4   7  -5    6.28    1.94
   4   7  -5    9.00    2.09
  -4   7   5   11.08    1.48
  -4   7   4    5.70    2.45
   4   7  -4    2.75    1.57
  -4   7   4    4.81    2.04
   4   7  -4    2.81    3.29
   4   7  -4    5.14    1.94
  -4   7   4    2.50    2.16
   4   7  -4    6.10    1.80
  -4   7   4    5.51    1.35
   4   7  -3   13.01    1.70
   4   7  -3    5.92    2.59
  -4   7   3   11.88    2.22
   4   7  -3   14.48    3.40
   4   7  -3   12.38    1.61
   4   7  -3   13.04    1.92
  -4   7   3   14.76    2.33
  -4   7   3   13.87    1.64
   4   7  -2  130.44    7.84
  -4   7   2  138.21    7.64
   4   7  -2  131.27    8.79
  -4   7   2  137.76    7.40
   4   7  -2  133.88    7.41
   4   7  -2  139.52    7.58
   4   7  -2  131.99    7.61
  -4   7   2  138.58    7.66
  -4   7   1  112.55    6.09
   4   7  -1  105.09    6.38
  -4   7   1  102.61    6.19
   4   7  -1  101.22    5.99
  -4   7   1  103.85    5.86
  -4   7   1  105.91    6.14
   4   7  -1  104.38    5.83
   4   7  -1  107.42    6.08
   4   7  -1  102.96    5.95
   4   7  -1  105.43    7.45
   4   7   0   17.26    2.06
   4   7   0   16.04    2.15
   4   7   0   17.73    2.09
  -4   7   0   15.13    2.36
  -4   7   0   15.74    1.97
  -4   7   0   13.97    2.28
   4   7   0   17.07    2.71
  -4   7   0   20.49    2.20
   4   7   0   14.86    1.86
   4   7   0   13.94    3.79
  -4   7  -1   24.95    2.51
  -4   7  -1   30.01    2.62
   4   7   1   23.86    3.06
  -4   7  -1   23.97    2.25
   4   7   1   27.50    2.30
   4   7   1   27.96    2.45
  -4   7  -1   27.21    2.39
   4   7   1   25.85    2.54
   4   7   1   27.27    2.40
  -4   7  -1   27.15    2.70
  -4   7  -2   75.07    5.04
  -4   7  -2   90.41    5.22
  -4   7  -2   95.21    5.27
   4   7   2   90.69    5.18
   4   7   2   91.30    6.64
   4   7   2   88.43    5.11
   4   7   2   87.81    5.14
  -4   7  -2   94.43    5.17
  -4   7  -2   82.31    5.30
   4   7   2   92.12    5.23
  -4   7  -3   74.66    4.48
  -4   7  -3   73.28    4.54
   4   7   3   72.91    4.58
   4   7   3   83.01    4.64
   4   7   3   76.77    4.46
  -4   7  -3   74.48    4.57
   4   7   3   72.02    4.54
   4   7   3   81.73    6.04
   4   7   4    4.00    1.49
   4   7   4    5.04    1.95
   4   7   4    1.99    1.81
  -4   7  -4    5.94    1.81
  -4   7  -4    4.25    1.83
   4   7   4    1.54    1.93
  -4   7  -4    2.15    1.74
   4   7   4   -0.28    3.44
  -4   7  -5  323.68   16.68
  -4   7  -5  307.60   16.65
  -4   7  -5  336.13   16.93
   4   7   5  322.02   16.77
  -4   7  -5  327.11   16.69
  -4   7  -5  312.36   16.71
   4   7   5  301.34   16.69
   4   7   5  305.30   17.70
  -4   7  -6   28.07    2.64
  -4   7  -6   29.67    2.63
  -4   7  -6   30.69    3.24
  -4   7  -6   28.83    2.52
   4   7   6   25.22    3.73
   4   7   7    1.31    1.90
  -4   7  -7    3.95    2.08
  -4   7  -7    3.41    1.99
  -4   7  -7    8.32    2.78
  -4   7  -7    4.79    1.92
   4   7   8    5.25    2.05
  -4   7  -8    7.19    2.05
  -4   7  -8    8.37    2.11
   4   7   8    6.47    2.77
  -4   7  -8    7.65    2.77
  -4   7  -8    8.86    2.03
  -4   7  -9   17.30    2.44
   4   7   9   18.67    2.44
   4   7   9   18.77    3.05
  -4   7  -9   23.39    3.18
  -4   7  -9   27.06    2.46
  -4   7 -10   49.77    3.25
   4   7  10   44.51    3.70
  -4   7 -10   49.59    3.77
   4   7  11    3.52    1.84
  -4   7 -11    5.27    2.67
   4   7  11   10.16    2.68
  -4   7 -11    7.66    1.97
   4   7  12   -0.29    1.61
   4   7  12    3.07    2.33
  -4   7 -12    2.24    2.31
  -4   7 -12    2.40    1.79
   4   7  13   10.71    1.59
   4   7  13   11.81    2.24
  -4   7 -13   10.51    2.28
  -4   7 -13   13.26    1.84
  -4   7 -14    5.61    1.88
   4   8 -14    2.86    0.99
   4   8 -12   33.99    2.48
   4   8 -12   50.48    2.78
   4   8 -11    3.00    1.68
   4   8 -11    2.37    1.34
   4   8 -10   34.18    2.48
   4   8 -10   28.61    2.29
   4   8 -10   35.27    2.60
   4   8  -9   11.49    1.87
   4   8  -9    8.90    1.96
   4   8  -9    5.73    1.52
   4   8  -8   18.81    2.25
  -4   8   8   18.17    2.55
   4   8  -8   14.22    2.08
   4   8  -8   13.32    1.74
   4   8  -7   25.94    2.64
   4   8  -7   27.84    2.46
   4   8  -6   20.92    2.52
   4   8  -6   24.52    2.27
   4   8  -5   80.22    4.69
  -4   8   5   77.94    4.80
   4   8  -5   69.58    4.44
   4   8  -4    9.46    2.31
   4   8  -4   13.48    2.27
   4   8  -4    8.76    1.89
  -4   8   4    7.85    2.41
  -4   8   4   15.57    2.44
   4   8  -4   15.27    1.78
   4   8  -4   10.18    3.63
  -4   8   3   59.28    3.62
   4   8  -3   63.46    4.09
  -4   8   3   66.67    4.28
   4   8  -3   57.47    3.75
  -4   8   3   50.70    4.16
  -4   8   3   66.43    4.11
   4   8  -3   55.77    5.56
   4   8  -2    9.43    1.67
   4   8  -2   17.30    2.32
  -4   8   2   12.73    1.80
  -4   8   2   10.82    2.39
   4   8  -2   10.23    2.22
   4   8  -2    8.62    2.74
  -4   8   2   11.49    2.30
  -4   8   2    7.51    2.38
   4   8  -2    9.59    3.73
  -4   8   1    8.80    1.75
   4   8  -1    8.80    1.52
   4   8  -1    5.92    2.05
   4   8  -1    6.53    2.09
  -4   8   1    7.41    2.28
  -4   8   1   10.57    2.29
   4   8  -1    4.94    2.80
  -4   8   1    5.44    2.07
   4   8  -1   12.55    3.69
  -4   8   0    8.68    2.40
   4   8   0   10.85    1.92
   4   8   0   10.47    2.29
   4   8   0    9.79    2.03
  -4   8   0   11.14    1.92
  -4   8   0   15.32    2.34
   4   8   0   11.30    2.97
   4   8   0   11.07    1.76
  -4   8   0   12.91    2.19
  -4   8  -1    7.51    2.33
  -4   8  -1    7.35    1.90
   4   8   1    5.28    2.08
   4   8   1    9.78    1.82
   4   8   1    8.05    1.90
   4   8   1   11.55    3.00
   4   8   1    6.00    1.83
  -4   8  -1    9.64    2.25
  -4   8  -1    6.30    1.97
   4   8   1   14.17    3.92
   4   8   2   13.71    2.30
  -4   8  -2   14.43    2.55
   4   8   2   12.72    1.98
  -4   8  -2   16.15    2.13
   4   8   2   11.68    1.99
   4   8   2   17.77    3.18
   4   8   2   16.22    2.06
  -4   8  -2   15.73    2.17
   4   8   2   16.00    3.80
   4   8   3   33.86    2.84
   4   8   3   38.88    3.13
  -4   8  -3   43.78    3.44
  -4   8  -3   38.49    3.07
   4   8   3   42.91    2.87
   4   8   3   37.49    3.72
  -4   8  -3   40.03    2.96
   4   8   3   36.24    3.02
  -4   8  -3   39.13    2.90
   4   8   3   44.20    4.76
   4   8   4  289.92   14.73
  -4   8  -4  237.09   14.60
  -4   8  -4  283.78   14.62
   4   8   4  284.45   14.55
   4   8   4  281.81   14.63
  -4   8  -4  283.00   14.85
   4   8   4  304.64   15.98
   4   8   5   10.10    1.89
  -4   8  -5    9.15    2.19
  -4   8  -5   11.88    1.99
  -4   8  -5   11.52    1.74
   4   8   5    6.69    3.26
   4   8   6   21.77    2.28
  -4   8  -6   26.88    2.60
  -4   8  -6   22.97    2.38
   4   8   7   29.83    2.59
  -4   8  -7   38.48    2.93
  -4   8  -7   33.00    2.71
   4   8   8    0.67    1.65
  -4   8  -8    3.43    2.02
  -4   8  -8    2.58    1.85
  -4   8  -9   20.83    2.20
  -4   8 -10    3.27    1.76
  -4   8 -11   12.25    1.78
  -4   8 -12    2.64    1.49
  -4   8 -13    5.01    1.43
  -4   8 -13    7.57    1.32
   4   9 -11   13.92    1.53
  -4   9  11   12.75    1.64
   4   9 -10   12.32    1.69
  -4   9  10   11.80    1.88
   4   9  -9    0.10    1.51
   4   9  -9   -0.55    1.68
  -4   9   9   -0.25    1.83
   4   9  -8    4.16    1.70
   4   9  -8    1.82    1.79
  -4   9   8    3.20    1.95
   4   9  -7   27.73    2.48
   4   9  -7   29.35    2.43
  -4   9   7   23.49    2.63
   4   9  -6   17.04    2.24
   4   9  -6   18.41    2.27
  -4   9   6   17.91    2.36
  -4   9   6   15.07    2.40
   4   9  -5   46.76    3.31
   4   9  -5   46.47    3.35
  -4   9   5   44.59    3.39
  -4   9   5   43.83    3.38
   4   9  -4   14.43    2.25
  -4   9   4   10.76    2.28
  -4   9   4   15.40    2.37
   4   9  -3    6.99    2.17
   4   9  -3    1.77    2.09
  -4   9   3    5.72    2.16
  -4   9   3    1.45    2.18
  -4   9   2   37.69    2.70
  -4   9   2   37.99    3.32
   4   9  -2   42.01    3.06
   4   9  -2   39.46    3.17
  -4   9   2   39.08    3.16
  -4   9   2   40.67    3.15
   4   9  -1   20.25    2.48
   4   9  -1   20.29    2.38
  -4   9   1   23.66    2.12
  -4   9   1   22.19    2.73
  -4   9   1   19.66    2.36
   4   9  -1   18.57    2.91
  -4   9   1   22.79    2.49
   4   9   0   16.52    2.32
  -4   9   0   14.93    2.06
   4   9   0   19.51    2.21
  -4   9   0   16.06    2.56
  -4   9   0   17.38    2.18
  -4   9   0   18.91    2.32
   4   9   0   13.82    2.84
  -4   9  -1    7.75    2.36
   4   9   1    6.80    1.80
   4   9   1    1.98    2.05
  -4   9  -1    3.67    1.86
  -4   9  -1    3.43    1.80
   4   9   1    5.08    2.73
  -4   9  -2   21.68    2.37
  -4   9  -2   18.26    2.65
   4   9   2   23.62    2.47
   4   9   2   19.88    2.10
   4   9   2   25.63    3.00
  -4   9  -2   18.67    2.13
  -4   9  -3  103.92    5.81
   4   9   3  102.35    5.63
  -4   9  -3  111.39    6.06
   4   9   3   99.96    6.28
  -4   9  -3   92.45    5.66
  -4   9  -4    4.70    2.03
  -4   9  -4    6.13    2.35
   4   9   4    9.81    2.81
  -4   9  -5   66.64    4.25
   4   9   5   58.17    4.47
  -4   9  -6   29.06    2.62
  -4   9  -6   31.71    2.79
   4   9   6   27.88    3.14
  -4   9  -6   26.99    2.26
  -4   9  -7    2.99    2.05
  -4   9  -7    4.29    1.48
  -4   9  -8    6.86    1.97
  -4   9  -8    4.68    1.46
  -4   9  -9    7.00    1.84
  -4   9  -9    6.31    1.44
  -4   9 -10   28.36    2.24
  -4   9 -10   24.61    1.91
  -4   9 -11    0.22    1.37
  -4   9 -12    1.96    0.97
   4  10  -9    3.43    0.99
   4  10  -8    7.36    1.31
   4  10  -7    8.10    1.51
   4  10  -7   10.80    1.59
   4  10  -6   16.00    1.82
   4  10  -6   15.08    1.77
   4  10  -5   21.97    2.06
   4  10  -4   12.08    1.79
  -4  10   4   12.94    1.87
   4  10  -3    9.57    1.83
   4  10  -3   11.38    1.83
  -4  10   3   11.78    1.84
   4  10  -2   16.98    1.95
   4  10  -2   16.33    1.99
  -4  10   2   17.00    1.93
   4  10  -1   25.82    2.30
   4  10  -1   26.39    2.23
  -4  10   1   25.15    2.17
   4  10   0    5.10    1.55
   4  10   0    1.37    1.72
  -4  10   0    3.46    1.94
  -4  10   0    3.07    1.47
  -4  10  -1    3.98    1.96
   4  10   1    3.68    1.43
  -4  10  -2    4.77    1.97
   4  10   2    6.37    2.18
  -4  10  -3    7.32    1.93
   4  10   3    4.47    2.22
  -4  10  -4   54.09    3.51
   4  10   4   53.51    3.71
  -4  10  -5   28.58    2.34
   4  10   5   24.25    2.61
  -4  10  -6   10.81    1.76
   4  10   6   10.80    2.09
  -4  10  -7    4.14    1.54
   4  10   7    3.93    1.79
  -4  10  -8    0.29    1.39
   4  10   8    1.61    1.60
  -4  10  -9   10.47    1.25
   4  10   9    7.81    1.46
   4  11  -2   16.50    1.45
   5   0 -19    0.84    1.10
   5   0 -18    8.29    1.45
   5   0 -17   -0.46    1.46
   5   0 -16  229.74   12.20
   5   0 -15   -0.22    1.67
   5   0 -15   -3.17    2.85
   5   0 -14   34.71    4.15
   5   0 -14   31.15    2.54
   5   0 -14   30.40    3.77
   5   0 -13   -2.51    3.12
   5   0 -13   -1.00    1.60
   5   0 -13    2.26    2.84
   5   0 -12   61.50    5.06
   5   0 -12   58.78    3.60
   5   0 -12   51.75    5.08
   5   0 -11   -1.39    2.83
   5   0 -11    0.90    1.26
   5   0 -11    1.18    2.55
   5   0 -10   70.32    5.30
   5   0 -10   64.76    5.36
   5   0  -9    2.14    2.61
   5   0  -9    2.20    2.40
   5   0  -8   25.14    3.50
   5   0  -8   33.96    3.63
   5   0  -7    0.52    2.24
   5   0  -7    0.13    1.97
   5   0  -6  961.78   50.61
   5   0  -6  993.73   50.61
   5   0  -5   -0.80    1.82
   5   0  -5    0.46    1.55
   5   0  -4  441.47   23.93
   5   0  -4  480.07   23.96
   5   0  -3   -0.23    1.45
   5   0  -2    8.68    1.40
   5   0  -2   12.32    1.37
   5   0  -1   -0.67    1.04
   5   0  -1    0.27    0.94
   5   0   0 3112.09  159.91
   5   0   0 3126.47  159.90
   5   0   1   -0.29    1.01
   5   0   2  119.69    6.46
   5   0   3   -0.74    1.33
  -5   0  -4   62.50    3.78
   5   0   4   59.20    3.98
   5   0   5   -0.09    1.58
  -5   0  -5   -0.65    1.57
  -5   0  -6   74.92    4.72
  -5   0  -7    1.84    2.40
   5   0   7    0.21    1.00
  -5   0  -7   -0.67    1.93
   5   0   8   98.05    5.44
  -5   0  -8  108.43    6.30
  -5   0  -8  102.63    6.39
  -5   0  -9    2.78    2.69
   5   0   9   -0.09    1.14
  -5   0  -9    0.18    2.33
   5   0  10  801.13   41.09
  -5   0 -10  819.61   41.88
  -5   0 -10  794.95   41.09
  -5   0 -10  768.29   41.87
  -5   0 -11   -2.31    2.92
  -5   0 -11    0.74    1.32
   5   0  11    0.85    1.38
  -5   0 -11    1.20    2.54
   5   0  12  250.79   13.19
  -5   0 -12  248.25   13.18
  -5   0 -12  264.47   14.28
  -5   0 -12  236.72   14.25
  -5   0 -13    2.08    2.98
   5   0  13   -0.51    1.63
  -5   0 -13    0.50    1.60
  -5   0 -13    4.22    3.03
  -5   0 -14   13.13    3.07
  -5   0 -14   12.06    1.95
  -5   0 -14   10.09    3.19
  -5   0 -15   -0.36    1.66
  -5   0 -16   58.68    3.76
  -5   0 -17    0.28    1.41
  -5   0 -18    0.60    1.27
  -5   0 -19   -0.43    0.99
   5  -1 -19    2.84    1.06
   5   1 -19    0.49    1.01
   5   1 -18   -0.31    1.24
   5  -1 -18    1.98    1.24
   5  -1 -17   71.23    4.17
   5   1 -17   70.15    4.14
   5  -1 -16    2.29    1.57
   5   1 -16    0.13    1.58
   5   1 -15  239.27   12.83
   5  -1 -15  244.62   12.83
   5   1 -14    2.68    3.24
   5  -1 -14    0.55    2.97
   5   1 -14   -1.78    3.09
   5  -1 -14    2.54    1.69
   5   1 -14    0.73    1.72
   5  -1 -14    1.44    2.68
   5   1 -14   -1.16    2.77
   5  -1 -13   23.16    3.68
   5   1 -13   26.30    4.08
   5   1 -13   27.72    2.33
   5  -1 -13   29.36    2.33
   5  -1 -13   23.24    3.72
   5   1 -13   27.99    3.83
   5   1 -12    2.12    3.05
   5  -1 -12    0.74    2.95
   5   1 -12    0.40    1.42
   5  -1 -12    1.19    1.41
   5  -1 -12    0.26    2.81
   5   1 -12    0.26    2.69
   5   1 -11   34.50    4.18
   5  -1 -11   39.76    4.15
   5   1 -11   38.29    2.60
   5   1 -11   46.58    4.05
   5  -1 -11   36.44    2.61
   5  -1 -11   35.76    4.02
   5  -1 -10   25.05    3.20
   5   1 -10   23.33    3.36
   5   1 -10   27.03    3.14
   5  -1 -10   26.31    3.24
   5   1  -9   41.84    3.84
   5  -1  -9   42.12    3.87
   5  -1  -9   45.90    3.98
   5   1  -9   47.41    4.15
   5   1  -8  355.72   18.43
   5  -1  -8  358.62   18.46
   5  -1  -8  334.19   18.38
   5   1  -8  324.34   18.44
   5   1  -7  634.27   33.03
   5  -1  -7  644.84   33.06
   5  -1  -7  635.68   32.98
   5   1  -7  611.73   33.05
   5  -1  -6   83.51    5.12
   5   1  -6   85.84    5.16
   5  -1  -6   88.95    5.14
   5   1  -6   80.85    5.24
   5   1  -6   83.43    4.59
   5   1  -5 1871.25   99.05
   5  -1  -5 1858.26   99.05
   5  -1  -5 2008.89   99.03
   5   1  -5 1964.14   99.10
   5  -1  -4  146.05    7.70
   5   1  -4  143.55    7.67
   5  -1  -4  133.21    7.63
   5   1  -3  110.69    6.28
   5  -1  -3  112.79    6.28
   5  -1  -3  117.99    6.24
   5   1  -3  117.21    6.35
   5   1  -2    3.82    1.43
   5  -1  -2    3.78    1.17
  -5   1   2    0.86    1.11
   5  -1  -2    1.15    1.14
  -5  -1   2    1.31    1.10
   5   1  -2    0.24    1.19
   5  -1  -1 2892.32  156.66
   5   1  -1 3044.10  156.80
  -5   1   1 3173.75  156.75
   5   1  -1 3098.81  156.75
   5  -1  -1 3150.31  156.75
  -5  -1   1 3139.60  156.74
   5   1   0   11.72    1.70
   5  -1   0   11.95    1.22
   5   1   0   11.20    1.21
   5   1   1  381.41   20.16
   5  -1   1  397.45   20.18
  -5  -1  -2  244.22   12.95
  -5   1  -2  246.16   12.95
   5   1   2  248.50   12.95
   5  -1   2  251.32   12.96
  -5  -1  -3   82.49    4.84
  -5   1  -3   85.64    4.86
   5  -1   3   91.92    4.87
   5   1   3   84.63    4.85
  -5  -1  -4    4.10    1.54
  -5   1  -4    3.11    1.47
   5  -1   4    4.01    1.45
   5   1   4    3.87    1.55
  -5   1  -5   84.78    5.12
  -5  -1  -5   79.33    4.82
  -5   1  -5   78.69    4.76
   5   1   5   70.63    4.73
   5  -1   5   80.74    4.80
  -5   1  -6   21.57    2.93
  -5   1  -6   21.29    2.38
  -5  -1  -6   24.63    2.47
  -5   1  -7   71.16    4.64
   5  -1   7   70.30    3.83
  -5  -1  -7   74.06    4.67
   5   1   7   69.62    3.84
  -5   1  -7   76.34    4.99
   5   1   7   62.12    3.87
  -5  -1  -7   79.96    4.83
   5   1   8   85.12    4.45
  -5   1  -8   76.66    5.22
  -5  -1  -8   76.53    5.25
   5  -1   8   77.28    4.43
  -5  -1  -8   80.79    5.30
  -5   1  -8   84.21    5.58
   5  -1   9  297.36   15.27
  -5   1  -9  295.14   16.00
  -5  -1  -9  299.85   16.07
   5   1   9  291.06   15.27
  -5   1  -9  278.15   16.14
  -5  -1  -9  288.96   15.99
  -5  -1 -10   -0.96    2.59
  -5   1 -10    2.02    2.90
  -5   1 -10    3.81    1.23
   5   1  10    3.92    1.34
   5  -1  10    3.14    1.22
  -5  -1 -10    4.02    1.25
  -5  -1 -10    4.68    2.61
  -5   1 -10    2.10    2.50
   5  -1  11  622.43   32.47
   5   1  11  629.74   32.47
  -5   1 -11  629.44   33.36
  -5  -1 -11  653.13   33.44
  -5  -1 -11  629.39   32.48
  -5   1 -11  623.89   32.47
  -5   1 -11  645.03   33.51
  -5  -1 -11  616.69   33.23
  -5   1 -12    4.59    3.27
  -5  -1 -12    2.04    2.93
  -5  -1 -12    4.80    1.56
   5  -1  12    4.69    1.59
   5   1  12    5.31    1.56
  -5   1 -12    5.07    1.47
  -5   1 -12    6.50    2.84
  -5  -1 -12    5.78    2.84
  -5   1 -13    1.97    3.27
   5  -1  13    4.56    1.70
  -5   1 -13    3.33    1.64
   5   1  13    3.01    1.68
  -5  -1 -13    5.94    1.65
  -5   1 -13    0.83    2.76
  -5  -1 -13    5.87    2.95
  -5   1 -14    2.52    3.08
  -5  -1 -14   -1.89    1.66
  -5   1 -14   -0.79    1.66
  -5  -1 -14   -0.57    2.78
  -5   1 -14    3.67    2.81
  -5   1 -15   62.96    3.93
  -5  -1 -15   62.77    3.97
  -5   1 -16    3.22    1.61
  -5  -1 -16    2.09    1.60
  -5  -1 -17   12.18    1.67
  -5   1 -17   12.33    1.66
  -5  -1 -18    1.83    1.19
  -5   1 -18   -0.41    1.18
  -5  -1 -19    0.05    0.98
  -5   1 -19    0.42    0.94
   5   2 -19    0.60    0.85
   5  -2 -19    1.35    0.86
   5  -2 -18   12.14    1.41
   5   2 -18   14.36    1.39
   5   2 -17    1.87    1.30
   5  -2 -17    1.35    1.34
   5   2 -16  226.43   11.81
   5  -2 -16  219.63   11.79
   5   2 -15    0.12    1.49
   5   2 -15   -0.47    1.53
   5  -2 -15    3.53    1.57
   5  -2 -14   29.09    3.88
   5  -2 -14   38.41    2.73
   5   2 -14   39.03    2.73
   5   2 -14   42.69    3.99
   5  -2 -14   34.65    3.88
   5  -2 -13   -0.73    2.76
   5   2 -13   -0.34    1.54
   5  -2 -13   -0.41    1.51
   5  -2 -13    1.09    2.66
   5   2 -13   -0.54    2.78
   5  -2 -12    3.93    2.99
   5   2 -12    6.84    1.59
   5  -2 -12    7.53    1.62
   5  -2 -12    8.70    3.02
   5   2 -12    7.13    2.85
   5  -2 -11   51.56    4.32
   5   2 -11   54.21    4.33
   5  -2 -11   49.01    3.11
   5   2 -11   49.78    3.11
   5  -2 -11   53.61    4.29
   5  -2 -10   35.48    3.81
   5   2 -10   33.81    3.71
   5  -2 -10   37.45    2.46
   5   2 -10   31.15    2.37
   5  -2 -10   43.97    3.76
   5  -2  -9    8.09    2.38
   5  -2  -9    6.30    2.47
   5   2  -9    9.32    2.49
   5  -2  -8    7.19    3.10
   5   2  -8   12.45    3.11
   5  -2  -7    1.84    1.91
   5   2  -7    2.69    2.00
   5  -2  -7    1.77    1.96
   5   2  -6  862.92   44.56
   5  -2  -6  887.88   44.58
   5  -2  -6  891.62   44.48
   5   2  -6  857.01   44.62
   5   2  -6  820.18   44.33
   5   2  -5   22.12    2.07
   5  -2  -5   18.86    1.99
   5   2  -5   25.21    2.42
   5  -2  -5   19.64    2.15
   5   2  -5   16.50    2.12
   5   2  -4  567.18   29.71
   5  -2  -4  565.88   29.71
   5  -2  -4  571.54   29.61
   5   2  -4  595.62   29.79
   5   2  -4  566.58   29.73
   5   2  -3   15.99    1.95
   5  -2  -3   15.97    1.34
   5  -2  -3   10.51    1.51
   5   2  -3   10.29    1.53
   5   2  -2 1452.52   71.82
   5   2  -2 1398.50   71.69
   5  -2  -2 1369.41   71.70
   5   2  -2 1384.09   71.68
   5   2  -1  975.26   47.34
   5  -2  -1  883.75   47.16
   5   2  -1  832.91   47.14
  -5   2   1  968.45   47.15
  -5  -2   1  956.35   47.15
   5   2   0 6846.47  349.19
  -5   2   0 6838.64  349.02
   5  -2   0 6747.05  349.02
  -5  -2   0 6831.67  349.02
   5   2   0 6816.52  349.02
   5   2   1   92.05    5.03
   5  -2   1   92.24    5.04
  -5   2  -2   26.00    2.28
  -5  -2  -2   23.05    1.81
  -5   2  -2   22.34    1.77
   5  -2   2   20.57    1.76
   5   2   2   21.86    1.75
  -5   2  -3  643.43   34.15
  -5  -2  -3  636.84   34.00
  -5   2  -3  673.36   34.01
   5   2   3  660.84   34.01
   5  -2   3  672.22   34.01
  -5   2  -4  267.33   13.49
  -5  -2  -4  265.10   13.27
  -5   2  -4  242.45   13.24
   5  -2   4  243.40   13.26
   5   2   4  240.90   13.27
  -5   2  -5   15.26    1.95
  -5  -2  -5   16.47    2.02
  -5  -2  -6   25.85    2.70
  -5   2  -6   24.28    2.67
   5   2   6   29.79    2.51
   5   2   7   14.21    1.70
  -5  -2  -7   15.76    2.35
  -5   2  -7   14.01    2.94
   5  -2   7   14.42    1.29
   5   2   7   12.75    1.28
  -5  -2  -7   11.65    2.27
  -5   2  -7   15.15    2.23
  -5  -2  -8    7.15    2.29
  -5   2  -8    8.13    3.00
   5   2   8    5.41    1.19
   5  -2   8    5.13    1.16
  -5   2  -8    8.74    2.26
  -5  -2  -8    6.21    2.21
  -5   2  -9   82.63    5.76
  -5  -2  -9   75.32    5.21
   5  -2   9   78.83    4.40
  -5   2  -9   84.25    5.33
   5   2   9   78.63    4.42
  -5  -2  -9   79.20    5.36
  -5   2 -10  429.62   23.73
  -5   2 -10  454.08   24.75
  -5  -2 -10  427.16   24.31
   5   2  10  475.89   23.74
  -5  -2 -10  470.60   23.75
  -5   2 -10  456.14   23.73
  -5   2 -10  459.07   24.51
  -5  -2 -10  475.17   24.61
   5  -2  10  466.68   23.74
  -5   2 -11   16.15    1.74
  -5   2 -11   11.97    3.48
  -5   2 -11    9.21    2.68
  -5  -2 -11   10.15    2.81
  -5  -2 -11   10.47    1.56
   5  -2  11    9.57    1.57
   5   2  11   12.20    1.60
  -5   2 -11   12.16    1.53
  -5   2 -12   65.70    3.86
  -5   2 -12   60.64    4.96
  -5   2 -12   58.65    3.82
  -5  -2 -12   74.40    5.17
  -5  -2 -12   64.03    3.86
   5  -2  12   66.59    3.85
   5   2  12   62.64    3.84
  -5   2 -12   64.12    5.48
  -5   2 -13    2.36    3.28
  -5   2 -13    0.30    3.25
  -5   2 -13    0.48    1.58
  -5  -2 -13    0.55    1.53
  -5  -2 -13   -1.08    2.74
  -5   2 -13    4.50    2.84
  -5  -2 -14   47.60    3.14
  -5   2 -14   48.03    3.13
  -5   2 -14   49.56    4.83
  -5   2 -14   39.67    4.70
  -5   2 -14   43.48    4.31
  -5  -2 -14   44.90    4.25
  -5  -2 -15    5.95    1.61
  -5   2 -15    5.18    1.53
  -5   2 -16   25.88    2.18
  -5  -2 -16   26.03    2.20
  -5  -2 -17    4.83    1.31
  -5   2 -17    2.34    1.19
  -5  -2 -18    0.86    1.10
  -5   2 -18    3.21    1.13
   5   2  18    0.91    1.17
  -5  -2 -19    0.64    0.69
  -5   3  19    0.38    1.28
   5   3 -19    1.21    1.27
   5   3 -18    2.13    0.88
   5  -3 -18    2.23    0.89
   5  -3 -17   74.90    4.16
   5   3 -17   74.26    4.17
   5  -3 -16    4.43    1.32
   5   3 -16    4.57    1.35
   5   3 -16    3.76    1.45
   5   3 -15  151.48    8.00
   5  -3 -15  149.65    8.00
   5   3 -15  143.28    8.05
   5  -3 -14    3.84    1.48
   5   3 -14    0.63    1.41
   5  -3 -13   39.67    2.60
   5   3 -13   32.88    2.55
   5   3 -13   32.94    3.75
   5  -3 -13   32.52    3.68
   5   3 -13   44.00    4.42
   5   3 -13   33.55    4.27
   5  -3 -12    1.23    1.35
   5   3 -12   -0.43    1.38
   5  -3 -12   -0.24    2.47
   5   3 -12    1.45    2.42
   5   3 -12    0.55    3.07
   5   3 -12   -0.28    3.22
   5  -3 -11   84.08    5.63
   5  -3 -11   79.83    4.57
   5   3 -11   86.68    5.63
   5   3 -11   77.68    4.56
   5   3 -11   85.89    6.04
   5   3 -11   80.20    5.97
   5   3 -10   57.52    4.39
   5  -3 -10   59.20    4.44
   5   3 -10   54.83    3.36
   5  -3 -10   57.33    3.37
   5  -3 -10   56.86    4.26
   5   3 -10   63.09    4.83
   5   3 -10   66.21    4.88
   5   3  -9   56.26    4.23
   5  -3  -9   62.95    4.42
   5   3  -9   55.56    4.76
   5  -3  -9   53.65    4.10
   5   3  -9   60.97    4.75
   5  -3  -8   17.05    2.39
   5   3  -8   13.21    2.28
   5  -3  -8   14.03    2.15
   5   3  -8   12.03    2.71
   5   3  -8   16.72    2.79
   5  -3  -7   17.12    2.23
   5   3  -7   18.83    2.28
   5   3  -7   15.13    2.09
   5   3  -7   18.43    2.72
   5  -3  -7   15.37    2.14
   5   3  -7   21.73    2.84
   5  -3  -6    4.72    1.78
   5   3  -6    5.82    1.74
   5   3  -6    7.93    2.24
   5   3  -6    8.77    1.96
   5   3  -6   10.45    2.38
   5  -3  -6    7.92    1.66
   5   3  -5  778.61   41.92
   5  -3  -5  756.31   41.93
   5   3  -5  877.86   42.14
   5  -3  -5  805.99   41.76
   5   3  -5  844.07   42.07
   5   3  -5  834.02   42.03
   5  -3  -4    8.48    1.59
   5   3  -4   11.28    1.61
   5   3  -4   15.27    2.25
   5   3  -4   11.30    1.99
   5   3  -4   10.34    2.17
   5  -3  -4   12.10    1.21
   5  -3  -3  398.32   20.96
   5   3  -3  393.81   20.94
   5   3  -3  405.46   20.91
   5   3  -3  436.21   21.21
   5   3  -3  391.85   21.26
   5  -3  -2    1.23    0.97
   5  -3  -2    2.13    1.06
   5   3  -2    2.85    1.00
   5   3  -2    2.20    0.96
   5   3  -2    4.02    1.95
   5   3  -2    2.93    2.11
   5  -3  -1 1134.15   56.72
   5   3  -1 1137.65   56.72
   5  -3  -1 1025.50   56.72
   5   3  -1 1108.82   56.72
   5   3  -1 1198.12   57.05
   5   3  -1 1180.65   57.13
  -5   3   1 1084.07   56.63
  -5   3   0  232.61   11.90
  -5  -3   0  230.87   11.89
   5   3   0  240.62   11.90
   5  -3   0  237.99   11.91
  -5   3   0  228.62   12.38
  -5   3   0  201.59   11.94
   5   3   0  214.53   12.35
  -5   3  -1 1015.17   48.59
  -5   3  -1  896.35   48.46
   5   3   1  946.09   48.44
   5  -3   1  941.02   48.44
  -5   3  -2   14.78    1.17
  -5   3  -2   12.98    1.93
   5   3   2   16.17    2.36
   5  -3   2   13.57    1.31
   5   3   2   13.27    1.32
  -5  -3  -3  132.02    7.07
  -5   3  -3  133.25    7.10
  -5   3  -3  122.78    7.38
   5   3   3  132.66    7.51
  -5   3  -4   39.03    2.80
  -5  -3  -4   41.64    2.81
   5   3   4   45.53    3.33
  -5   3  -4   45.55    3.36
  -5   3  -5   37.98    2.76
  -5  -3  -5   38.19    2.82
  -5   3  -5   43.21    3.51
   5   3   5   33.67    3.15
  -5  -3  -6   42.68    3.16
  -5   3  -6   40.55    3.06
   5   3   6   36.69    3.21
  -5   3  -6   49.53    3.92
  -5   3  -7  118.01    6.82
   5  -3   7  116.47    6.20
   5   3   7  111.89    6.20
  -5  -3  -7  126.61    6.85
  -5   3  -7  114.13    7.25
   5   3   7  119.83    6.69
  -5  -3  -7  122.75    6.78
  -5  -3  -8    8.98    2.03
   5  -3   8    8.42    1.15
   5   3   8    8.13    1.16
  -5  -3  -8    8.30    2.21
  -5   3  -8    8.56    2.07
   5   3   9  128.45    6.80
  -5   3  -9  123.71    7.54
  -5  -3  -9  137.43    7.63
   5  -3   9  127.11    6.80
  -5   3  -9  121.46    6.91
  -5   3 -10   11.27    1.72
  -5  -3 -10    6.35    2.43
  -5   3 -10   10.95    2.41
   5  -3  10    6.13    1.32
   5   3  10    9.68    1.38
  -5   3 -10    7.75    1.28
  -5  -3 -10    8.44    1.34
  -5   3 -11  249.64   13.24
  -5   3 -11  258.92   14.51
   5   3  11  254.60   13.15
  -5  -3 -11  242.56   14.02
  -5   3 -11  247.76   14.00
   5  -3  11  252.33   13.14
  -5  -3 -11  254.12   13.15
  -5   3 -11  240.92   13.13
  -5   3 -12    6.95    1.70
  -5   3 -12   11.92    3.32
  -5   3 -12    7.43    3.70
  -5   3 -12   13.00    2.72
  -5  -3 -12    8.71    2.67
  -5  -3 -12    6.94    1.50
  -5   3 -12    8.18    1.47
  -5   3 -13   17.49    2.09
  -5  -3 -13   20.42    1.94
  -5   3 -13   17.31    3.55
  -5   3 -13   25.79    4.04
  -5   3 -13   19.88    1.86
  -5  -3 -13   10.95    2.88
  -5   3 -13   20.25    3.01
  -5   3 -14   -0.56    1.54
  -5  -3 -14    2.99    1.56
  -5   3 -14    0.74    1.46
  -5   3 -15   56.33    3.35
  -5  -3 -15   51.25    3.33
  -5   3 -16    2.16    1.26
  -5  -3 -16    3.04    1.29
  -5  -3 -17    7.24    1.18
  -5   3 -17    7.91    1.18
  -5   3 -17    5.10    1.33
   5   3  17    3.32    1.68
  -5   3 -18    2.03    1.46
  -5  -3 -18    2.16    0.79
  -5   3 -18    1.10    0.80
   5   3  18    1.34    1.07
  -5   4  18    7.52    1.66
   5   4 -18    6.94    1.62
   5   4 -17    1.33    1.09
   5   4 -17    2.36    1.94
  -5   4  17    0.70    1.29
   5   4 -16   98.87    5.76
   5  -4 -16  102.79    5.61
  -5   4  16  114.28    5.83
   5   4 -15    9.28    1.80
   5   4 -15    8.07    1.27
   5  -4 -15    9.97    1.30
   5  -4 -14   31.95    2.15
   5   4 -14   30.32    2.14
   5   4 -13   -0.33    1.25
   5  -4 -13   -0.77    1.25
   5   4 -13    0.57    2.83
   5   4 -13    0.55    2.82
   5   4 -12   52.16    4.69
   5   4 -12   58.33    4.80
   5   4 -12   42.50    2.84
   5  -4 -12   44.86    2.87
   5   4 -12   39.25    3.80
   5   4 -11   77.93    5.32
   5   4 -11   76.08    4.42
   5   4 -11   83.36    6.01
   5   4 -11   93.76    6.12
   5   4 -10   16.46    3.48
   5   4 -10   22.37    3.49
   5   4 -10   16.77    2.73
   5  -4 -10   13.72    2.79
   5   4 -10   20.18    1.66
  -5   4   9    3.95    1.75
   5   4  -9    6.91    2.61
   5   4  -9    6.51    2.74
   5   4  -9   11.18    1.74
   5   4  -9    7.49    2.07
   5  -4  -9    5.80    2.08
  -5   4   8   48.37    3.27
   5   4  -8   45.33    4.45
   5   4  -8   53.87    4.52
   5   4  -8   60.24    3.28
   5   4  -8   37.95    3.71
   5  -4  -8   36.45    3.77
   5  -4  -7    5.63    1.76
   5   4  -7    6.43    1.73
   5   4  -7    3.57    2.42
   5   4  -7    3.46    1.97
   5   4  -7    5.57    2.31
   5   4  -6  260.89   14.28
   5  -4  -6  265.75   14.30
   5   4  -6  274.81   14.60
   5   4  -6  282.82   14.69
   5   4  -6  264.73   14.56
   5  -4  -5  234.49   13.12
   5   4  -5  244.62   13.11
   5   4  -5  248.57   13.52
   5   4  -5  278.03   13.58
   5  -4  -4  327.32   17.81
   5   4  -4  347.60   17.80
   5  -4  -4  324.84   17.84
   5   4  -4  308.94   17.80
  -5   4   4  380.42   17.72
   5   4  -4  328.85   18.31
   5   4  -4  360.01   18.29
   5   4  -3    6.30    0.98
   5   4  -3    6.18    1.02
   5   4  -3    5.38    2.25
   5   4  -3    4.85    2.51
   5   4  -2  196.78   10.18
   5   4  -2  190.44   10.19
  -5   4   2  216.87   11.02
   5   4  -2  217.06   11.08
   5   4  -2  200.81   10.82
   5   4  -1    6.75    2.68
   5   4  -1    3.69    2.19
  -5   4   0  935.86   47.69
   5   4   0  896.54   47.69
  -5   4  -1  155.38    8.65
  -5   4  -1  145.24    7.99
  -5   4  -2    8.61    1.75
   5   4   2    9.12    2.55
  -5   4  -2    8.75    0.92
  -5   4  -2    6.61    0.87
   5   4   3   18.42    2.85
  -5   4  -3   17.73    1.63
  -5   4  -3   20.57    2.32
  -5   4  -3   17.60    1.50
  -5   4  -4   53.11    3.38
   5   4   4   55.88    4.16
  -5   4  -4   51.56    3.25
  -5   4  -4   53.11    3.83
  -5   4  -5  170.41    9.30
  -5  -4  -5  171.96    9.29
  -5   4  -5  173.60    9.78
   5   4   5  171.45    9.74
  -5   4  -5  172.26    9.32
  -5  -4  -6   91.82    5.17
  -5   4  -6   84.60    5.18
   5   4   6   85.47    5.60
  -5   4  -6   92.49    5.87
  -5   4  -6   81.08    5.24
  -5   4  -7    6.03    1.99
   5   4   7    3.18    2.07
  -5   4  -7    4.38    2.81
  -5   4  -7    5.37    1.75
  -5  -4  -7    5.31    1.74
  -5  -4  -8    6.66    1.93
  -5   4  -8    3.63    1.88
  -5   4  -8    9.03    1.66
  -5   4  -8    6.34    2.49
  -5   4  -8    3.59    3.06
  -5   4  -8    5.32    1.56
   5   4   8    3.20    1.01
  -5   4  -9   11.11    2.10
  -5  -4  -9    7.12    2.07
  -5   4  -9    8.51    1.81
  -5   4  -9    8.45    3.18
  -5   4  -9   12.76    2.70
  -5   4  -9    8.65    1.61
   5   4   9   11.50    1.22
  -5   4 -10  346.28   18.04
  -5   4 -10  338.85   18.73
  -5   4 -10  341.20   17.86
  -5   4 -10  362.06   18.87
  -5   4 -10  377.52   19.23
  -5  -4 -10  340.56   18.63
  -5   4 -10  323.58   18.53
  -5   4 -11    3.57    1.88
  -5   4 -11    8.17    2.80
  -5   4 -11    3.39    2.57
  -5   4 -11    1.74    3.30
  -5   4 -11    2.21    2.09
  -5   4 -11    1.31    1.22
  -5   4 -12  100.44    5.60
  -5  -4 -12   94.99    5.31
  -5   4 -12   93.86    5.29
  -5   4 -12   96.75    6.68
  -5   4 -12   90.55    6.46
  -5   4 -13    4.46    1.27
  -5  -4 -13    2.19    1.29
  -5   4 -13    4.55    1.86
  -5   4 -14   19.19    1.66
  -5  -4 -14   15.95    1.67
  -5   4 -15    2.01    1.10
  -5  -4 -15    1.51    1.14
   5   4  15   -1.28    2.09
   5   4  16   17.15    2.21
  -5   4 -16   16.66    1.88
  -5   4 -16   19.91    2.37
   5   4  17    6.25    1.45
  -5   4 -17    4.79    1.26
  -5   4 -17    4.48    1.73
  -5   4 -18   -0.13    1.16
   5   5 -17   26.57    2.25
   5   5 -16    3.94    1.42
  -5   5  16    3.59    1.31
   5   5 -16    3.76    1.97
   5   5 -15   93.66    5.56
   5   5 -15   89.89    5.25
  -5   5  15   93.91    5.21
   5   5 -14   11.63    2.04
  -5   5  14   10.87    1.75
   5   5 -13   25.86    2.64
  -5   5  13   26.44    2.38
  -5   5  12   12.84    1.94
   5   5 -11   38.37    4.30
  -5   5  10  132.42    7.55
   5   5 -10  137.38    8.52
   5   5  -9   20.35    2.12
   5   5  -9   26.22    2.46
  -5   5   9   20.61    2.56
   5   5  -9   22.41    3.58
  -5   5   8    2.84    1.88
   5   5  -8    0.45    2.79
   5   5  -8    2.66    1.54
   5   5  -8    5.94    1.79
  -5   5   8    8.01    1.62
  -5   5   7  105.66    5.97
   5   5  -7  105.16    6.84
   5   5  -7  100.96    5.85
   5   5  -7  107.11    5.93
   5   5  -7   92.71    6.53
  -5   5   7  110.16    5.84
   5   5  -6  141.99    7.47
  -5   5   6  131.32    7.35
   5   5  -6  135.06    8.14
  -5   5   6  136.69    7.22
   5   5  -6  128.18    8.03
   5   5  -6  127.99    7.27
   5   5  -5  491.29   27.84
   5   5  -5  517.53   27.95
  -5   5   5  539.76   27.24
   5   5  -4   17.61    2.87
   5   5  -4   19.44    3.09
  -5   5   4   18.38    1.73
   5   5  -3    9.69    2.57
   5   5  -3   10.15    3.08
  -5   5   3   12.84    1.52
   5   5  -2   98.42    6.35
  -5   5   2   93.03    5.27
   5   5  -2  100.74    5.31
   5   5  -1  389.85   20.67
  -5   5   1  355.56   19.77
   5   5  -1  413.43   19.82
   5   5   0   -0.19    2.91
   5   5   0    0.75    1.32
   5   5   1  174.09    9.22
   5   5   2    9.51    2.89
  -5   5  -3    3.73    1.90
   5   5   3    7.22    2.85
  -5   5  -4   54.96    4.12
   5   5   4   66.55    4.76
  -5   5  -5   22.61    2.66
  -5   5  -5   29.23    2.26
   5   5   5   25.75    2.64
  -5   5  -5   30.32    2.25
   5   5   5   23.21    3.35
  -5   5  -5   34.21    3.24
  -5   5  -6  114.75    6.49
   5   5   6  108.75    6.37
   5   5   6  122.38    6.46
  -5   5  -6  113.22    7.01
  -5   5  -6  106.32    6.26
   5   5   6  118.22    7.09
  -5   5  -7    8.33    1.75
  -5   5  -7    5.68    2.28
  -5   5  -7    8.78    1.80
   5   5   7    9.28    2.28
  -5   5  -7   13.84    2.87
   5   5   7    5.19    2.44
  -5   5  -8   27.00    2.37
  -5   5  -8   26.27    2.41
   5   5   8   30.04    2.83
  -5   5  -8   25.64    3.56
  -5   5  -9  250.21   13.46
   5   5   9  257.40   13.68
  -5   5  -9  257.30   13.52
  -5   5  -9  250.38   14.51
   5   5  10   57.97    4.32
  -5   5 -10   62.04    4.00
   5   5  11  239.68   12.84
  -5   5 -11  234.08   12.67
  -5   5 -12    3.64    1.94
   5   5  12    4.51    2.47
   5   5  13    3.94    2.47
  -5   5 -13    8.58    2.04
  -5   5 -13    7.27    2.51
   5   5  14    1.66    2.17
  -5   5 -14    1.29    2.29
  -5   5 -15   40.07    2.79
   5   5  15   40.71    3.03
  -5   5 -15   33.93    3.06
   5   5  16    6.73    1.74
  -5   5 -16    7.00    1.46
  -5   5 -16    7.07    1.81
   5   5  17    3.43    1.18
  -5   5 -17    1.42    1.40
  -5   5 -17    3.32    1.12
   5   6 -16   28.48    2.32
   5   6 -16   30.20    2.07
  -5   6  16   29.80    2.34
   5   6 -15    6.70    1.57
  -5   6  15    5.34    2.00
   5   6 -15    6.92    1.98
  -5   6  14   20.18    1.89
  -5   6  14   23.55    2.64
   5   6 -14   23.38    2.23
   5   6 -14   20.58    2.62
  -5   6  13   14.64    1.74
   5   6 -13   19.39    2.57
   5   6 -13   10.06    2.10
  -5   6  13    6.66    2.46
  -5   6  12   29.66    3.18
   5   6 -12   30.16    2.79
  -5   6  12   27.60    2.43
   5   6 -12   34.31    3.21
  -5   6  11   51.67    3.43
   5   6 -11   55.53    3.72
  -5   6  11   51.61    4.02
   5   6 -11   52.07    4.00
  -5   6  10    1.28    2.60
  -5   6  10    3.22    1.65
   5   6 -10    1.98    2.59
   5   6 -10    4.35    1.74
  -5   6   9    0.10    2.57
  -5   6   9    0.27    2.17
   5   6  -9    2.00    1.70
   5   6  -9    6.76    2.60
  -5   6   9    3.27    1.59
  -5   6   8   25.37    2.98
  -5   6   8   25.00    2.70
   5   6  -8   24.84    2.42
  -5   6   8   20.50    2.27
   5   6  -7   67.12    4.53
  -5   6   7   70.83    4.40
  -5   6   7   65.89    4.54
   5   6  -7   60.54    5.10
   5   6  -7   73.87    4.23
   5   6  -7   80.37    5.29
  -5   6   7   62.49    4.08
   5   6  -6  197.09    9.87
  -5   6   6  189.91    9.81
  -5   6   6  173.95    9.82
   5   6  -6  174.37   10.46
   5   6  -6  191.08    9.72
   5   6  -6  182.73    9.69
   5   6  -6  169.00   10.54
  -5   6   6  159.89    9.57
   5   6  -5   16.70    2.38
  -5   6   5   13.38    2.05
  -5   6   5   16.79    2.32
   5   6  -5   17.12    2.86
   5   6  -5   17.90    3.09
  -5   6   5   12.10    1.67
   5   6  -5   13.63    1.72
   5   6  -5   14.64    1.92
  -5   6   5   13.74    2.10
   5   6  -5   14.53    1.94
   5   6  -4  290.44   15.78
   5   6  -4  294.48   15.67
  -5   6   4  285.71   15.63
  -5   6   4  288.09   15.49
   5   6  -4  309.41   16.61
   5   6  -4  294.34   15.50
   5   6  -4  304.33   15.58
   5   6  -4  311.11   15.61
  -5   6   4  297.76   15.65
   5   6  -3   77.95    4.87
   5   6  -3   78.07    4.68
  -5   6   3   68.99    4.63
   5   6  -3   85.32    5.89
  -5   6   3   77.68    4.35
   5   6  -3   78.33    4.40
   5   6  -3   78.12    4.48
  -5   6   3   73.61    4.61
   5   6  -3   73.41    4.56
   5   6  -3   81.90    4.56
   5   6  -2   70.03    4.33
  -5   6   2   77.95    4.11
  -5   6   2   67.74    4.02
   5   6  -2   67.92    5.37
  -5   6   2   54.74    3.69
   5   6  -2   63.89    3.78
   5   6  -1    8.90    2.40
  -5   6   1   11.33    1.99
   5   6  -1   10.50    3.51
   5   6  -1    7.87    1.62
   5   6  -1    9.14    1.82
  -5   6   1   10.07    1.97
  -5   6   0  461.63   23.07
   5   6   0  448.70   22.94
   5   6   0  418.25   23.97
  -5   6   0  423.03   22.95
  -5   6   0  447.64   23.06
   5   6   0  442.35   23.00
   5   6   0  441.82   23.00
   5   6   1  174.87    9.27
  -5   6  -1  174.46    9.23
   5   6   1  168.27    9.25
   5   6   2    1.82    1.51
   5   6   2    1.66    1.58
  -5   6  -2    2.94    1.60
   5   6   2    0.25    3.15
   5   6   3    6.62    1.71
   5   6   3    6.65    1.86
   5   6   3    7.50    1.61
  -5   6  -3    7.21    1.63
  -5   6  -3   11.93    1.71
   5   6   3    5.27    1.62
  -5   6  -3   10.23    2.24
   5   6   3   10.39    3.41
   5   6   4   20.69    2.11
   5   6   4   22.08    1.96
  -5   6  -4   22.30    2.20
   5   6   4   26.20    2.32
  -5   6  -4   17.17    2.04
   5   6   4   18.34    2.19
   5   6   4   17.68    2.69
  -5   6  -4   17.04    2.63
  -5   6  -4   21.41    2.09
   5   6   4   22.26    3.68
  -5   6  -5   64.55    4.05
  -5   6  -5   73.23    4.07
  -5   6  -5   70.50    4.40
   5   6   5   64.07    4.13
   5   6   5   64.40    4.41
  -5   6  -5   64.08    4.07
   5   6   5   55.89    5.12
  -5   6  -6   17.17    2.16
  -5   6  -6   22.36    2.21
   5   6   6   18.02    2.68
   5   6   6   17.04    2.30
  -5   6  -6   20.70    2.16
  -5   6  -6   17.65    2.76
   5   6   6   11.77    3.29
  -5   6  -7    3.79    1.84
  -5   6  -7    4.40    1.86
  -5   6  -7    2.60    2.45
   5   6   7    5.46    2.44
  -5   6  -7    2.29    1.80
   5   6   7    0.88    2.69
   5   6   8   11.62    2.67
  -5   6  -8    9.73    2.73
  -5   6  -8    4.95    1.97
  -5   6  -9   25.60    2.61
   5   6   9   22.83    3.13
  -5   6  -9   31.24    3.23
  -5   6  -9   27.40    2.52
   5   6  10  158.50    8.71
  -5   6 -10  149.28    8.70
  -5   6 -10  150.99    8.45
   5   6  11    4.20    2.58
  -5   6 -11    4.64    2.60
  -5   6 -11    5.48    2.07
  -5   6 -12   53.26    4.20
  -5   6 -12   60.94    3.84
   5   6  12   58.25    4.18
  -5   6 -13    6.39    2.35
   5   6  13    8.08    2.33
  -5   6 -13    5.68    1.85
   5   6  14    8.47    2.13
  -5   6 -14    6.58    1.71
  -5   6 -14    8.88    2.21
   5   6  15    0.24    1.70
  -5   6 -15    1.95    1.79
  -5   6 -15    0.68    1.47
   5   6  15   -1.20    1.44
  -5   6 -16    5.43    1.51
  -5   6 -16    7.11    1.30
   5   7 -15   24.33    1.81
  -5   7  15   29.50    2.13
   5   7 -14    9.26    1.58
  -5   7  14    5.01    1.89
   5   7 -14    7.68    1.87
   5   7 -14    8.28    1.38
  -5   7  13    8.97    2.16
   5   7 -13    9.53    1.85
   5   7 -13    5.61    1.61
   5   7 -13    4.79    2.13
  -5   7  12    1.74    2.24
   5   7 -12    2.45    2.29
  -5   7  11    8.69    2.57
   5   7 -11   12.55    2.65
   5   7 -11   12.26    1.71
   5   7 -10   46.68    3.79
  -5   7  10   43.03    3.75
   5   7 -10   48.78    3.43
  -5   7  10   44.91    3.02
   5   7 -10   49.73    3.21
   5   7  -9   22.47    2.51
  -5   7   9   20.96    2.93
  -5   7   9   20.78    2.74
   5   7  -9   23.79    2.99
  -5   7   9   20.30    2.03
   5   7  -9   24.31    2.37
  -5   7   8   10.45    2.55
   5   7  -8    7.82    2.57
   5   7  -8    7.39    2.00
  -5   7   8    7.54    2.32
  -5   7   8    7.20    1.58
   5   7  -8    7.02    1.97
  -5   7   7   43.37    3.68
   5   7  -7   44.80    3.30
   5   7  -7   46.79    3.79
  -5   7   7   46.76    3.63
  -5   7   7   46.95    3.03
   5   7  -7   49.84    3.37
   5   7  -7   46.73    3.44
  -5   7   6   86.49    5.21
   5   7  -6   94.92    5.42
  -5   7   6   80.70    5.28
   5   7  -6   81.72    4.95
  -5   7   6   76.95    4.77
   5   7  -6   86.09    6.28
   5   7  -6   83.44    5.06
   5   7  -6   89.37    5.07
   5   7  -5  352.44   17.16
  -5   7   5  312.91   17.10
   5   7  -5  318.22   16.95
   5   7  -5  335.93   17.01
   5   7  -5  340.33   17.05
   5   7  -5  334.43   16.86
   5   7  -5  300.11   17.97
  -5   7   5  292.63   16.84
  -5   7   4    8.27    2.29
   5   7  -4    7.48    1.65
   5   7  -4    6.51    3.38
  -5   7   4    8.09    2.21
   5   7  -4    6.92    1.83
   5   7  -4    8.72    2.06
  -5   7   4    6.17    1.40
   5   7  -4    4.13    1.49
  -5   7   3   24.66    2.49
   5   7  -3   21.69    2.96
   5   7  -3   21.53    2.01
   5   7  -3   17.89    3.70
  -5   7   3   22.99    1.90
  -5   7   3   24.64    2.60
   5   7  -3   20.48    2.21
   5   7  -3   20.54    1.97
   5   7  -2   14.51    2.81
  -5   7   2   14.68    2.26
   5   7  -2   16.96    3.71
   5   7  -2   13.24    1.77
  -5   7   2   15.89    1.71
   5   7  -2   13.36    1.94
   5   7  -2   16.74    2.10
  -5   7   2   17.26    2.32
   5   7  -2   12.88    2.11
  -5   7   1  165.40    8.67
   5   7  -1  161.76    8.93
  -5   7   1  147.78    8.66
   5   7  -1  161.29    8.62
  -5   7   1  159.05    8.71
   5   7  -1  146.89    8.45
  -5   7   1  158.72    8.50
   5   7  -1  152.93    8.59
   5   7  -1  162.09    8.61
   5   7  -1  164.31    9.97
   5   7   0   46.93    3.26
   5   7   0   43.34    2.97
  -5   7   0   47.41    3.16
   5   7   0   48.90    3.28
   5   7   0   49.10    3.28
  -5   7   0   51.22    3.47
  -5   7   0   45.09    3.34
  -5   7   0   47.30    3.37
   5   7   0   51.63    3.82
   5   7   0   42.74    3.03
   5   7   0   53.27    4.92
   5   7   1  152.53    8.59
  -5   7  -1  155.49    8.56
  -5   7  -1  157.69    8.71
   5   7   1  158.21    8.58
   5   7   1  161.53    8.62
  -5   7  -1  146.98    8.51
   5   7   1  154.09    8.91
  -5   7  -1  168.02    8.65
  -5   7  -1  165.09    8.68
   5   7   1  155.76    8.51
   5   7   2    8.23    1.76
  -5   7  -2    7.46    1.90
  -5   7  -2    9.83    2.13
   5   7   2    8.62    1.96
   5   7   2    7.03    1.86
  -5   7  -2    6.87    1.91
  -5   7  -2    6.76    1.78
   5   7   2    4.67    1.78
  -5   7  -2    6.93    2.01
   5   7   2   10.05    3.56
   5   7   3    8.59    1.72
   5   7   3    8.34    1.95
   5   7   3    8.03    1.89
  -5   7  -3    7.81    1.93
   5   7   3   10.87    2.02
  -5   7  -3    2.27    1.80
  -5   7  -3    5.56    1.96
   5   7   3    6.72    3.30
  -5   7  -4   60.22    3.86
   5   7   4   62.63    3.98
  -5   7  -4   60.63    3.94
   5   7   4   57.84    3.94
   5   7   4   59.95    3.70
   5   7   4   57.46    3.94
   5   7   4   71.89    5.55
  -5   7  -5    6.04    2.07
   5   7   5    4.85    2.00
   5   7   5    8.20    2.18
  -5   7  -5    4.24    2.75
  -5   7  -5    3.61    1.93
   5   7   5    2.21    3.19
  -5   7  -6   17.30    2.29
   5   7   6   16.21    2.32
  -5   7  -6   18.43    2.32
  -5   7  -6   18.80    2.23
  -5   7  -6   19.34    2.86
   5   7   6   16.90    2.94
   5   7   6   20.09    3.40
   5   7   7   23.25    2.59
  -5   7  -7   24.18    2.55
   5   7   7   27.07    3.34
  -5   7  -7   22.12    2.47
  -5   7  -7   24.20    2.52
  -5   7  -7   26.95    3.23
  -5   7  -8   17.69    2.29
   5   7   8   18.06    2.44
   5   7   8   21.33    2.98
  -5   7  -8   15.72    2.36
  -5   7  -8   16.37    2.22
  -5   7  -8   21.82    2.98
   5   7   9   21.59    2.47
   5   7   9   17.85    2.97
  -5   7  -9   19.57    2.36
  -5   7  -9   19.38    2.92
   5   7  10   30.82    3.26
  -5   7 -10   34.24    2.73
  -5   7 -10   37.60    3.33
   5   7  11   88.81    5.38
  -5   7 -11   94.27    5.39
  -5   7 -11   94.05    5.68
   5   7  11   93.01    5.67
   5   7  12   10.05    1.83
  -5   7 -12   12.32    1.96
  -5   7 -12   12.66    2.39
   5   7  12   10.97    2.38
   5   7  13    4.90    1.48
  -5   7 -13    3.51    2.10
   5   7  13    5.52    2.04
  -5   7 -14    3.92    1.77
   5   8 -12    5.20    1.58
   5   8 -11   37.37    2.73
   5   8 -10    6.91    1.68
   5   8 -10    1.69    1.80
   5   8 -10    5.05    1.37
   5   8  -9   21.22    2.10
   5   8  -9   17.22    2.10
   5   8  -9   17.23    1.77
   5   8  -8    9.15    2.06
   5   8  -8   11.19    1.97
   5   8  -8    9.90    1.51
  -5   8   8   10.08    2.38
   5   8  -7   17.72    2.36
  -5   8   7   21.17    2.61
   5   8  -7   16.79    2.14
   5   8  -6   74.14    4.57
   5   8  -6   72.30    4.38
   5   8  -5   28.17    2.44
   5   8  -5   22.34    2.62
   5   8  -5   23.73    2.58
   5   8  -5   24.82    2.23
   5   8  -5   25.09    3.71
   5   8  -4   94.24    5.40
  -5   8   4   88.04    5.48
   5   8  -4   98.26    5.36
   5   8  -4   84.08    5.17
  -5   8   4   93.45    5.45
   5   8  -4   83.29    5.02
   5   8  -4   72.62    6.49
   5   8  -3   17.04    2.08
  -5   8   3   22.57    2.72
  -5   8   3   18.11    1.83
   5   8  -3   22.06    2.47
  -5   8   3   15.10    2.64
  -5   8   3   22.14    2.51
   5   8  -3   13.56    3.78
  -5   8   2   26.32    2.18
   5   8  -2   28.86    2.69
  -5   8   2   19.46    2.73
   5   8  -2   24.08    2.20
   5   8  -2   26.44    2.59
  -5   8   2   18.31    2.69
  -5   8   2   27.75    2.70
   5   8  -2   23.94    3.20
   5   8  -2   21.79    3.91
   5   8  -1   16.62    1.78
   5   8  -1   13.57    2.25
  -5   8   1   14.44    2.50
  -5   8   1   14.74    1.90
   5   8  -1   16.31    2.32
  -5   8   1   14.05    2.37
  -5   8   1   17.33    2.35
   5   8  -1   13.02    2.97
   5   8  -1   11.94    3.92
  -5   8   0  174.43    9.48
  -5   8   0  168.61    9.48
   5   8   0  194.54    9.90
   5   8   0  169.73    9.41
  -5   8   0  178.83    9.58
  -5   8   0  170.60    9.34
   5   8   0  167.27    9.37
   5   8   0  170.85    9.44
   5   8   0  168.47   10.86
   5   8   1   19.86    2.39
  -5   8  -1   18.50    2.67
   5   8   1   20.63    2.29
  -5   8  -1   19.93    2.26
   5   8   1   21.74    2.28
  -5   8  -1   20.34    2.39
   5   8   1   24.94    3.30
   5   8   1   21.66    2.11
  -5   8  -1   21.25    2.40
   5   8   1   23.58    4.12
   5   8   2   47.26    3.97
   5   8   2   41.75    3.07
  -5   8  -2   38.97    2.97
  -5   8  -2   45.13    3.22
   5   8   2   39.22    3.20
  -5   8  -2   45.95    3.18
  -5   8  -2   50.21    3.59
   5   8   2   43.11    3.09
   5   8   2   40.18    3.11
   5   8   2   51.76    5.05
  -5   8  -3    4.22    2.02
   5   8   3    2.91    1.89
  -5   8  -3    0.77    2.35
   5   8   3    2.04    2.01
   5   8   3    3.27    1.70
   5   8   3    3.11    1.89
  -5   8  -3   -0.24    1.89
  -5   8  -3    5.30    1.80
   5   8   3    4.40    3.42
   5   8   4    6.68    1.61
  -5   8  -4    3.38    2.44
   5   8   4    4.01    1.90
  -5   8  -4    5.87    1.92
  -5   8  -4    3.47    1.81
   5   8   4    4.56    3.37
  -5   8  -5   35.28    2.66
  -5   8  -5   31.72    2.81
   5   8   5   36.86    2.79
  -5   8  -6   15.65    2.09
   5   8   6   11.82    2.02
  -5   8  -6   12.29    2.25
  -5   8  -7    4.52    1.87
   5   8   7    3.09    1.77
  -5   8  -7    1.41    2.06
  -5   8  -8    3.81    1.82
   5   8   8    1.66    1.72
  -5   8  -9   38.73    2.72
   5   8   9   30.38    2.55
  -5   8 -10   51.04    3.35
  -5   8 -11   -0.49    1.58
  -5   8 -12   18.18    1.82
  -5   8 -13    4.56    1.27
  -5   8 -13    3.85    1.33
  -5   9  11    6.40    1.35
   5   9 -11    7.89    1.30
  -5   9  10   15.19    1.89
   5   9 -10   17.80    1.78
  -5   9   9    5.05    1.86
   5   9  -9    9.99    1.57
   5   9  -9    6.08    1.67
  -5   9   8    1.99    1.89
   5   9  -8   -1.42    1.69
   5   9  -8    1.32    1.69
  -5   9   7    7.13    2.11
   5   9  -7   10.29    1.90
   5   9  -7   10.50    1.94
  -5   9   6   14.03    2.31
   5   9  -6   17.26    2.17
   5   9  -6   18.66    2.20
  -5   9   5   38.33    3.21
  -5   9   5   44.26    3.27
   5   9  -5   39.76    3.15
   5   9  -5   45.68    3.20
  -5   9   4    5.34    2.15
  -5   9   4    2.73    2.07
   5   9  -4    4.11    1.98
  -5   9   3    4.61    2.06
  -5   9   3    7.40    2.16
   5   9  -3    6.86    2.06
  -5   9   2   10.35    2.17
  -5   9   2    8.05    2.11
   5   9  -2   10.89    2.11
  -5   9   2   12.90    1.64
  -5   9   2   11.66    2.47
   5   9  -2    9.31    2.14
  -5   9   1  100.23    5.99
   5   9  -1   91.18    6.34
  -5   9   1  105.37    6.03
   5   9  -1  104.84    6.03
  -5   9   1  103.95    5.85
   5   9  -1  107.21    6.00
  -5   9   1  116.80    6.24
  -5   9   0    9.91    2.03
   5   9   0   11.43    2.77
   5   9   0    8.38    2.00
  -5   9   0   12.79    2.41
   5   9   0    8.56    2.07
  -5   9   0   12.81    1.89
  -5   9  -1   43.67    3.31
   5   9   1   50.42    3.97
  -5   9  -1   48.95    3.26
   5   9   1   48.97    3.28
  -5   9  -1   52.23    3.68
   5   9   1   45.32    3.39
   5   9   2   15.70    2.88
  -5   9  -2   15.53    2.06
   5   9   2   15.50    1.98
  -5   9  -2   18.87    2.22
  -5   9  -2   17.93    2.51
   5   9   2   17.34    2.18
  -5   9  -3    2.38    1.66
   5   9   3    3.00    2.70
   5   9   3    3.17    1.53
  -5   9  -3    3.43    1.97
  -5   9  -3    1.31    2.38
  -5   9  -4   39.02    2.89
   5   9   4   48.04    3.88
  -5   9  -4   49.19    3.26
  -5   9  -4   46.62    3.42
  -5   9  -5    6.99    1.64
  -5   9  -5    8.32    2.30
  -5   9  -6   23.28    2.12
  -5   9  -6   26.93    2.62
  -5   9  -7    0.05    1.52
  -5   9  -7   -0.07    1.96
  -5   9  -8    4.27    1.49
  -5   9  -8    7.20    1.89
  -5   9  -9   10.91    1.57
  -5   9  -9   14.51    1.89
   5   9  10    9.32    1.97
  -5   9 -10    4.49    1.28
  -5   9 -10    6.60    1.58
   5   9  11   23.29    2.12
  -5   9 -11   22.81    1.84
   5  10  -8    1.84    1.10
   5  10  -7   10.59    1.46
   5  10  -7   11.25    1.58
   5  10  -6   25.70    2.20
   5  10  -6   34.89    2.33
   5  10  -5   16.81    1.85
   5  10  -5   18.70    1.96
  -5  10   4   26.84    2.32
   5  10  -4   26.12    2.24
  -5  10   3    9.23    1.83
   5  10  -3   11.68    1.83
   5  10  -3   13.65    1.79
  -5  10   2   11.86    1.84
   5  10  -2   14.54    1.85
   5  10  -2   14.28    1.83
  -5  10   1    1.21    1.59
   5  10  -1    4.81    1.63
   5  10  -1    0.62    1.58
  -5  10   0   30.26    2.38
  -5  10   0   34.66    2.74
   5  10   0   33.24    2.42
  -5  10  -1   24.36    2.04
   5  10   1   23.26    2.04
   5  10   2   11.12    2.35
  -5  10  -2   13.16    2.07
   5  10   2   12.93    1.48
   5  10   3    2.19    2.13
  -5  10  -3    1.96    1.81
   5  10   4    5.17    2.12
  -5  10  -4    2.87    1.78
   5  10   5   32.67    2.88
  -5  10  -5   35.98    2.65
   5  10   6    0.12    1.91
  -5  10  -6    1.19    1.62
   5  10   7    1.20    1.78
  -5  10  -7    2.00    1.46
   5  10   8    2.45    1.64
  -5  10  -8    3.65    1.35
  -5  10  -9    1.79    1.09
   5  11  -3    3.18    1.12
   5  11  -2    6.79    1.14
   5  11  -1    6.73    1.06
   6   0 -19   -0.89    1.07
   6   0 -18    8.19    1.46
   6   0 -17    0.35    1.43
   6   0 -16   14.64    1.94
   6   0 -15    0.87    1.63
   6   0 -14   49.15    4.73
   6   0 -14   51.46    3.49
   6   0 -14   56.85    5.19
   6   0 -14   57.88    5.11
   6   0 -13    4.55    2.88
   6   0 -13   -0.79    1.52
   6   0 -13    1.39    3.17
   6   0 -12    9.56    3.05
   6   0 -12    9.68    1.64
   6   0 -12    6.23    3.18
   6   0 -11   -1.45    2.70
   6   0 -11    0.47    3.09
   6   0 -10  831.38   42.95
   6   0 -10  804.41   42.92
   6   0  -9   -2.06    2.42
   6   0  -9   -0.54    2.60
   6   0  -8  193.81   10.95
   6   0  -8  197.17   11.00
   6   0  -7   -1.65    2.04
   6   0  -7   -1.59    2.30
   6   0  -6  330.15   17.51
   6   0  -6  329.35   17.52
   6   0  -5    0.96    1.60
   6   0  -5    1.48    1.86
   6   0  -4 1428.35   71.99
   6   0  -4 1369.43   71.98
   6   0  -3   -0.06    1.45
   6   0  -3   -1.51    1.44
   6   0  -2   21.05    1.79
   6   0  -1    0.18    1.10
   6   0  -1    0.65    1.24
   6   0   0   91.85    4.76
   6   0   0   80.16    4.77
   6   0   1   -0.30    1.16
   6   0   2   11.40    1.52
  -6   0  -3   -0.07    1.16
   6   0   3    1.16    1.37
  -6   0  -4    9.88    1.57
   6   0   4    8.93    1.73
  -6   0  -5    1.17    1.56
   6   0   5   -1.29    1.69
  -6   0  -6 2095.02  107.85
  -6   0  -7    0.83    2.10
   6   0   7    1.22    1.05
  -6   0  -7    0.91    2.57
   6   0   8  212.90   11.54
  -6   0  -8  233.48   12.24
  -6   0  -8  234.46   12.46
  -6   0  -9   -0.19    2.31
   6   0   9   -0.34    1.19
  -6   0  -9   -1.16    2.79
  -6   0 -10   12.11    2.78
  -6   0 -10   10.38    1.50
   6   0  10    8.20    1.50
  -6   0 -10   11.47    3.21
  -6   0 -11   -3.16    2.74
  -6   0 -11   -1.19    1.35
   6   0  11   -1.00    1.41
  -6   0 -11   -0.24    2.81
  -6   0 -12   57.63    3.57
  -6   0 -12   53.87    4.88
   6   0  12   53.19    3.59
  -6   0 -12   52.31    5.05
  -6   0 -13    1.13    2.96
   6   0  13    0.15    1.67
  -6   0 -13   -0.87    1.62
  -6   0 -13   -3.48    3.07
  -6   0 -14    5.47    2.93
  -6   0 -14    6.49    1.79
  -6   0 -14    0.79    3.11
  -6   0 -15   -0.36    1.64
  -6   0 -16   92.62    5.31
  -6   0 -17    0.97    1.43
  -6   0 -18   43.37    2.72
  -6   0 -19   -0.11    0.97
   6   1 -19   14.47    1.33
   6  -1 -19   14.49    1.34
   6   1 -18    0.52    1.24
   6  -1 -18   -0.69    1.22
   6  -1 -17    9.64    1.65
   6   1 -17    9.36    1.63
   6   1 -16   -1.11    1.58
   6  -1 -16   -0.07    1.56
   6  -1 -15    1.14    1.73
   6   1 -15    1.57    1.75
   6   1 -14    0.29    2.95
   6  -1 -14    4.36    3.15
   6  -1 -14    5.69    1.76
   6   1 -14    2.70    1.69
   6   1 -14   -0.89    3.43
   6   1 -14    0.30    3.30
   6  -1 -14    8.46    3.03
   6  -1 -13   47.70    3.25
   6   1 -13   53.92    4.81
   6  -1 -13   53.33    4.78
   6   1 -13   53.99    3.32
   6  -1 -13   49.61    4.66
   6   1 -13   41.56    4.87
   6   1 -13   39.47    4.62
   6  -1 -12    6.61    2.85
   6   1 -12    7.92    2.91
   6   1 -12   10.09    1.58
   6  -1 -12    6.29    1.49
   6   1 -12    9.09    3.15
   6  -1 -12    4.95    2.88
   6   1 -11  204.23   11.23
   6  -1 -11  223.63   12.24
   6  -1 -11  213.55   11.23
   6   1 -11  219.35   12.27
   6   1 -11  216.42   12.34
   6  -1 -11  218.15   12.24
   6   1 -10   39.06    3.58
   6  -1 -10   34.44    3.59
   6   1 -10   32.28    3.81
   6  -1 -10   35.79    3.63
   6   1  -9 1007.88   52.56
   6  -1  -9 1003.50   52.54
   6  -1  -9 1004.38   52.49
   6   1  -9 1018.02   52.59
   6   1  -8    5.49    2.33
   6  -1  -8    4.06    2.30
   6   1  -8    9.14    2.71
   6  -1  -8    6.69    2.31
   6  -1  -7    2.50    2.16
   6   1  -7    1.94    2.25
   6   1  -7    4.48    2.50
   6  -1  -7    5.27    2.29
   6  -1  -6   20.33    2.40
   6   1  -6   21.29    2.33
   6   1  -6   19.47    1.65
   6   1  -6   19.96    2.54
   6  -1  -6   16.57    2.34
   6  -1  -5  680.80   35.88
   6   1  -5  691.57   35.87
   6   1  -5  691.25   35.90
   6  -1  -5  699.70   35.83
   6  -1  -4    7.78    1.65
   6   1  -4    5.70    1.53
   6   1  -4    3.86    1.77
   6  -1  -4    4.57    1.58
   6   1  -4    3.99    1.82
   6   1  -3  132.46    7.10
   6  -1  -3  131.33    7.10
   6  -1  -3  128.26    7.04
   6   1  -3  129.75    7.15
  -6  -1   2  502.98   25.18
  -6   1   2  491.39   25.17
   6   1  -2  498.85   25.25
   6  -1  -2  466.29   25.09
  -6   1   1  198.63    9.78
   6  -1  -1  165.59    9.71
   6   1  -1  170.98    9.69
  -6  -1   1  191.66    9.78
   6   1  -1  216.87    9.90
   6  -1  -1  179.44    9.61
   6  -1   0  971.92   49.97
   6   1   0  948.09   49.96
   6   1   0 1005.93   50.08
   6   1   1 1845.33   94.79
   6  -1   1 1847.95   94.79
   6  -1   2  364.59   18.81
   6   1   2  369.96   18.82
  -6   1  -2  349.60   18.81
  -6  -1  -2  361.41   18.81
   6  -1   3   35.17    2.56
   6   1   3   35.34    2.59
  -6   1  -3   39.31    2.62
  -6  -1  -3   37.88    2.59
  -6  -1  -4   16.44    1.92
   6   1   4   17.86    1.94
  -6   1  -4   18.13    1.95
   6  -1   4   18.70    1.94
   6   1   5 1051.69   53.60
   6  -1   5 1034.70   53.59
  -6  -1  -5 1037.31   53.60
  -6   1  -5 1026.02   53.58
  -6  -1  -6  135.33    7.82
  -6   1  -6  144.54    7.85
  -6   1  -6  134.57    8.09
  -6   1  -7 1468.77   74.11
   6  -1   7 1411.28   73.60
   6   1   7 1431.19   73.60
  -6  -1  -7 1434.24   74.12
  -6   1  -7 1512.98   74.26
   6  -1   8   91.37    4.95
   6   1   8   86.57    4.95
  -6   1  -8   94.77    5.80
  -6  -1  -8   95.32    5.80
  -6  -1  -8   88.12    5.83
  -6   1  -8   98.58    6.12
  -6   1  -9   36.15    3.33
  -6  -1  -9   27.95    3.32
   6   1   9   30.25    2.19
   6  -1   9   32.03    2.19
  -6  -1  -9   30.38    3.40
  -6   1  -9   28.75    3.68
  -6  -1 -10   39.30    3.77
   6   1  10   37.25    2.63
  -6   1 -10   42.88    2.66
  -6   1 -10   41.19    3.92
   6  -1  10   42.48    2.67
  -6  -1 -10   40.32    2.64
  -6   1 -10   36.47    4.19
  -6  -1 -10   37.73    3.89
   6   1  11   74.17    4.35
  -6   1 -11   73.20    4.28
  -6   1 -11   65.63    5.39
  -6  -1 -11   73.08    4.34
   6  -1  11   73.26    4.33
  -6  -1 -11   79.26    5.64
  -6  -1 -11   83.09    5.58
  -6   1 -11   73.50    5.90
  -6  -1 -12   -1.33    2.77
  -6   1 -12    0.53    2.83
  -6   1 -12    1.42    1.47
   6  -1  12    1.02    1.49
   6   1  12    0.62    1.53
  -6  -1 -12    0.34    1.43
  -6  -1 -12    2.35    2.82
  -6   1 -12    2.77    3.17
  -6  -1 -13   16.27    3.36
  -6   1 -13   12.50    3.25
   6  -1  13    9.96    1.93
  -6  -1 -13   14.51    1.91
   6   1  13   13.49    2.01
  -6   1 -13   17.72    1.98
  -6  -1 -13   17.68    3.35
  -6   1 -13    9.79    3.78
  -6   1 -14    3.66    2.90
  -6  -1 -14    0.57    2.74
  -6   1 -14    0.58    1.63
  -6  -1 -14    0.87    1.63
  -6   1 -14    3.97    3.17
  -6  -1 -15   12.89    1.90
  -6   1 -15   12.11    1.92
  -6  -1 -16    0.50    1.60
  -6   1 -16    2.37    1.61
  -6  -1 -17  118.01    6.54
  -6   1 -17  121.52    6.54
  -6   1 -18    0.47    1.17
  -6  -1 -18   -1.61    1.21
  -6  -1 -19    4.92    1.00
  -6   1 -19    4.46    0.95
   6   2 -19    2.60    0.84
   6  -2 -19    0.92    0.82
   6   2 -18    6.07    1.22
   6  -2 -18    4.97    1.20
   6   2 -17    1.95    1.30
   6  -2 -17   -0.15    1.31
   6   2 -16    6.25    1.62
   6  -2 -16    5.06    1.60
   6   2 -15   15.17    1.87
   6  -2 -15   15.04    1.84
   6   2 -14   29.12    3.87
   6  -2 -14   34.55    3.86
   6   2 -14   35.58    2.71
   6  -2 -14   38.74    2.73
   6   2 -13   -0.82    2.67
   6  -2 -13    1.37    2.62
   6   2 -13    3.10    1.61
   6  -2 -13    0.62    1.55
   6  -2 -13   -0.24    2.79
   6   2 -12   54.48    4.54
   6  -2 -12   51.49    4.59
   6   2 -12   54.09    3.34
   6  -2 -12   52.97    3.34
   6  -2 -12   50.97    4.55
   6  -2 -11   30.65    3.63
   6   2 -11   39.03    3.56
   6   2 -11   31.33    2.30
   6  -2 -11   30.09    2.30
   6  -2 -11   40.68    3.63
  -6  -2  10  667.69   34.96
   6  -2 -10  676.80   35.75
   6   2 -10  684.11   35.72
   6  -2 -10  700.85   35.66
   6  -2  -9    1.62    2.27
   6  -2  -9    3.22    2.35
   6   2  -9    6.01    2.39
   6   2  -8  427.55   22.83
   6  -2  -8  422.27   22.85
   6  -2  -8  437.46   22.74
   6   2  -7    4.96    1.41
   6  -2  -7    7.98    2.07
   6   2  -7    8.20    2.06
   6  -2  -7    9.84    2.18
   6  -2  -6  451.36   24.20
   6   2  -6  452.90   24.20
   6  -2  -6  479.89   24.12
   6   2  -6  475.96   24.31
   6   2  -6  449.28   23.99
   6   2  -5   21.88    2.50
   6   2  -5   18.87    2.10
   6  -2  -5   21.45    2.02
   6  -2  -5   18.39    2.15
   6   2  -5   19.86    2.22
   6   2  -4  395.83   20.54
   6  -2  -4  394.81   20.55
   6  -2  -4  387.17   20.41
   6   2  -4  395.79   20.61
   6  -2  -3   27.16    2.24
   6   2  -3   27.59    2.23
   6  -2  -2  128.86    6.29
   6   2  -2  122.78    6.50
   6  -2  -2  109.86    6.47
  -6  -2   2  113.99    6.45
   6   2  -2  115.43    6.44
  -6   2   2  120.01    6.47
   6  -2  -2  116.51    6.45
  -6  -2   1  142.06    7.04
  -6   2   1  136.66    7.05
   6   2  -1  123.45    7.05
   6  -2  -1  121.38    7.05
  -6   2   0  487.76   24.68
   6   2   0  486.46   24.67
   6  -2   0  459.71   24.66
  -6  -2   0  475.23   24.67
   6  -2   1  653.31   33.61
   6   2   1  649.90   33.61
   6  -2   2  218.29   11.16
   6   2   2  204.67   11.14
   6  -2   3    2.44    1.33
   6   2   3    3.79    1.33
  -6   2  -3    2.92    1.35
  -6  -2  -3    3.90    1.36
  -6   2  -4   98.65    6.18
  -6  -2  -4  108.41    6.17
   6   2   4  101.12    6.12
   6  -2   4  100.34    6.19
  -6   2  -5   87.04    5.20
  -6  -2  -5   89.62    5.23
  -6   2  -6 2022.26  102.13
  -6  -2  -6 2049.08  102.14
   6   2   6 1907.50  101.98
  -6  -2  -7  124.98    6.89
   6  -2   7  114.53    6.20
   6   2   7  113.91    6.19
  -6   2  -7  125.44    6.88
   6   2   7  114.41    6.49
   6  -2   8  118.20    6.71
   6   2   8  125.39    6.72
  -6   2  -8  129.45    7.41
  -6  -2  -8  120.09    7.54
  -6  -2  -8  139.87    7.58
  -6   2  -8  137.38    7.97
  -6   2  -9    4.23    3.07
  -6  -2  -9    2.35    2.28
  -6  -2  -9    3.03    2.27
  -6   2  -9   -0.18    2.25
   6  -2   9    2.80    1.16
   6   2   9    4.84    1.19
  -6   2 -10   24.91    1.89
  -6   2 -10   18.19    3.64
  -6  -2 -10   19.90    2.95
  -6   2 -10   14.71    2.88
  -6  -2 -10   16.32    2.89
   6   2  10   17.51    1.72
   6  -2  10   17.83    1.77
  -6  -2 -10   18.72    1.74
  -6   2 -10   19.03    1.74
  -6   2 -11   22.37    2.06
  -6  -2 -11   21.00    3.06
  -6   2 -11   32.30    4.05
  -6   2 -11   24.50    2.01
   6  -2  11   26.24    2.05
   6   2  11   25.98    2.03
  -6  -2 -11   23.66    1.99
  -6   2 -11   31.16    3.40
  -6  -2 -11   18.42    3.08
  -6   2 -12   20.77    3.99
   6  -2  12   15.70    1.98
   6   2  12   14.44    1.91
  -6   2 -12   17.76    1.86
  -6  -2 -12   14.11    1.87
  -6  -2 -12    6.98    2.87
  -6   2 -12    8.87    3.06
  -6   2 -13   -0.30    3.28
   6   2  13    0.84    1.52
   6  -2  13   -0.76    1.57
  -6   2 -13    0.96    1.56
  -6  -2 -13    0.56    1.60
  -6   2 -13    3.19    2.54
  -6  -2 -13    0.27    2.73
  -6   2 -14   15.80    3.62
  -6   2 -14    7.11    3.42
  -6  -2 -14    9.07    1.79
  -6   2 -14   10.44    1.73
  -6   2 -14    1.87    2.72
  -6  -2 -14   10.28    2.86
  -6  -2 -15    0.98    1.51
  -6   2 -15    3.28    1.55
  -6   2 -16   84.90    4.98
  -6  -2 -16   91.08    5.00
   6   2  17    1.79    1.52
  -6   2 -17    2.15    1.12
  -6   2 -17    4.06    1.28
  -6  -2 -17    4.62    1.30
  -6   2 -18   29.06    1.99
  -6  -2 -18   31.27    2.02
  -6   3  19    3.31    1.32
   6   3 -19    7.59    1.23
   6  -3 -18    1.02    0.84
   6   3 -18   -0.10    0.85
   6   3 -17    6.37    1.23
   6  -3 -17    6.66    1.22
   6   3 -16   15.54    1.75
   6   3 -16   16.83    1.66
   6  -3 -16   18.35    1.65
   6   3 -15    3.36    1.78
   6   3 -15    3.62    1.49
   6  -3 -15    2.15    1.48
   6   3 -14    0.25    1.45
   6  -3 -14    1.07    1.42
   6   3 -13   11.93    2.95
   6  -3 -13   11.42    2.96
   6   3 -13   12.81    1.66
   6  -3 -13   14.29    1.75
   6   3 -13   12.04    3.38
   6   3 -13    4.96    3.36
   6   3 -12    4.91    2.54
   6  -3 -12    4.19    2.59
   6   3 -12    3.84    1.39
   6  -3 -12    2.24    1.37
   6   3 -12   11.27    3.42
   6   3 -12    5.85    3.32
   6   3 -11  137.19    8.08
   6  -3 -11  135.75    8.10
   6  -3 -11  125.21    7.09
   6   3 -11  129.17    7.10
   6   3 -11  134.93    8.39
   6   3 -11  155.19    8.61
   6  -3 -10    7.31    2.51
   6   3 -10    5.37    2.48
   6   3 -10    6.01    1.66
   6  -3 -10    6.83    1.28
   6   3 -10    8.18    1.32
   6  -3 -10    3.29    2.23
   6   3 -10    8.79    2.96
   6   3 -10    9.86    3.05
   6   3  -9  386.61   19.71
   6   3  -9  381.98   20.33
   6  -3  -9  371.54   20.33
   6   3  -9  381.16   20.53
   6  -3  -9  362.34   20.12
   6   3  -9  374.90   20.51
   6  -3  -8    5.80    1.95
   6   3  -8   12.78    2.68
   6   3  -8    4.72    2.48
   6  -3  -8    8.20    2.15
   6   3  -8    7.24    2.15
   6   3  -7   10.61    2.54
   6   3  -7   12.19    1.96
   6  -3  -7   12.07    1.92
   6   3  -7   11.57    2.64
   6  -3  -7   14.22    2.15
   6   3  -7   12.41    2.15
   6   3  -6  184.65    9.83
   6  -3  -6  172.69    9.81
   6   3  -6  183.51    9.99
   6  -3  -6  172.98    9.59
   6   3  -6  178.02    9.81
   6   3  -6  183.96   10.10
   6  -3  -5  395.17   19.90
   6   3  -5  387.30   19.87
   6  -3  -5  362.82   19.65
   6   3  -5  389.96   20.02
   6   3  -5  378.45   19.98
   6   3  -5  365.85   20.06
   6   3  -4   64.57    4.16
   6  -3  -4   67.81    4.19
   6   3  -4   78.75    4.47
   6   3  -4   73.52    4.63
   6   3  -4   70.65    4.56
   6   3  -3   16.47    2.36
   6   3  -3   11.96    1.41
   6  -3  -3   13.55    1.49
   6  -3  -3   11.38    1.58
   6   3  -3   11.53    1.50
   6   3  -2    2.83    2.04
   6   3  -2    1.60    2.13
   6  -3  -2    2.07    1.11
   6   3  -2    2.77    1.10
   6   3  -2    1.69    1.10
   6  -3  -2    1.79    1.07
  -6   3   1   91.90    5.06
   6  -3  -1   77.25    5.24
   6   3  -1   74.76    5.22
  -6   3   1   86.72    5.26
  -6  -3   1   87.53    5.16
  -6   3   0   25.77    1.94
  -6  -3   0   27.68    1.77
  -6   3   0   24.81    1.77
   6  -3   0   25.90    1.80
   6   3   0   26.24    1.79
  -6   3  -1 2223.81  109.89
   6  -3   1 2181.20  109.79
   6   3   1 2216.77  109.79
  -6   3  -1 1965.19  109.79
  -6   3  -2   95.67    5.42
  -6   3  -2   86.21    4.90
   6  -3   2   99.47    5.13
   6   3   2  101.13    5.13
   6   3   3   87.01    5.38
  -6   3  -3   87.29    5.24
   6   3   3   82.73    4.79
   6  -3   3   84.85    4.82
  -6   3  -4    6.55    2.25
   6   3   4    4.37    2.22
  -6  -3  -4    8.13    1.55
  -6   3  -4    5.02    1.48
  -6  -3  -5  285.36   14.83
  -6   3  -5  274.40   14.81
   6   3   5  285.96   15.03
  -6   3  -5  269.28   15.11
  -6   3  -6  116.05    6.55
  -6  -3  -6  117.08    6.54
   6   3   6  108.40    6.64
  -6   3  -6  108.19    6.92
   6   3   7  436.41   23.07
  -6   3  -7  444.72   23.59
   6  -3   7  442.96   23.07
  -6  -3  -7  451.33   23.61
   6   3   7  470.90   23.52
  -6   3  -7  489.91   24.02
  -6  -3  -8   19.37    2.40
   6   3   8   14.90    1.38
   6  -3   8   14.87    1.39
  -6  -3  -8   14.11    2.41
  -6   3  -8   12.42    2.28
  -6   3  -9   27.31    2.18
   6  -3   9   24.56    1.92
   6   3   9   24.72    1.89
  -6   3  -9   26.47    2.90
  -6  -3  -9   29.68    3.01
  -6   3 -10    2.75    1.59
  -6  -3 -10    7.26    2.35
  -6   3 -10    3.85    2.19
   6  -3  10    3.58    1.28
   6   3  10    5.29    1.25
  -6   3 -10    4.09    1.22
  -6  -3 -10    4.57    1.24
  -6   3 -11   21.17    2.06
  -6   3 -11   18.28    1.80
  -6   3 -11   16.40    3.76
  -6  -3 -11   19.23    1.81
  -6   3 -11   14.47    2.80
  -6  -3 -11   13.96    2.85
   6  -3  11   16.85    1.77
   6   3  11   13.46    1.75
  -6   3 -12   17.93    2.05
  -6   3 -12   19.35    3.76
  -6   3 -12   15.06    3.42
  -6  -3 -12   19.88    1.86
  -6  -3 -12   18.51    3.02
  -6   3 -12   21.17    2.90
   6  -3  12   21.49    1.95
   6   3  12   21.11    1.92
  -6   3 -12   16.21    1.80
  -6   3 -13   17.11    3.14
  -6  -3 -13   21.73    3.20
  -6   3 -13   20.03    2.21
  -6   3 -13   23.24    2.07
  -6  -3 -13   20.84    2.05
  -6   3 -13   22.04    4.07
  -6   3 -13   23.44    3.94
  -6   3 -14    1.90    1.43
  -6  -3 -14    3.05    1.50
  -6  -3 -15   19.53    1.85
  -6   3 -15   16.84    1.79
   6   3  16    4.53    1.82
  -6  -3 -16    3.31    1.26
  -6   3 -16    2.73    1.22
  -6   3 -17   43.84    3.01
   6   3  17   44.45    3.17
  -6   3 -17   57.14    2.99
  -6  -3 -17   56.01    2.98
  -6   3 -18    0.73    1.35
  -6  -3 -18    0.26    0.72
   6   4 -18    2.56    1.50
   6   4 -17    4.69    1.91
  -6   4  17    3.69    1.29
   6   4 -17    3.54    1.11
   6   4 -16    5.30    1.54
  -6   4  16    4.50    1.58
   6  -4 -16    8.64    1.13
   6   4 -15   20.55    2.11
   6  -4 -15   20.16    1.65
   6   4 -15   19.07    1.62
   6  -4 -14   41.40    2.85
   6   4 -14   48.09    2.86
   6   4 -13   14.71    1.60
   6  -4 -13   15.19    1.60
   6   4 -13   22.61    3.38
   6   4 -13   18.94    3.39
   6   4 -12    0.54    3.12
   6   4 -12    5.65    3.33
   6   4 -12    3.78    1.34
   6  -4 -12    6.29    1.41
   6   4 -12    4.33    2.35
   6   4 -11    4.04    3.26
   6   4 -11   13.59    3.33
   6   4 -11    7.24    2.35
   6   4 -11    9.94    1.36
  -6   4  10  327.57   17.17
   6   4 -10  312.62   17.98
   6   4 -10  342.86   18.15
   6   4 -10  336.51   17.16
   6   4 -10  320.77   17.71
   6  -4 -10  317.65   17.75
   6   4 -10  322.91   16.96
  -6   4   9    4.94    1.63
   6   4  -9    4.11    2.85
   6   4  -9    1.50    2.53
   6   4  -9    3.92    1.62
   6  -4  -9    4.01    1.99
   6   4  -9    7.00    2.00
  -6   4   8  220.59   11.66
   6   4  -8  216.65   12.35
   6   4  -8  220.07   12.45
   6   4  -8  228.44   11.65
   6   4  -8  207.71   12.04
   6  -4  -8  209.87   12.07
   6  -4  -7    5.59    1.79
   6   4  -7    6.57    1.76
   6   4  -7    3.34    2.54
   6   4  -7    5.78    2.26
   6   4  -7    1.70    2.29
   6  -4  -6   81.05    5.03
   6   4  -6   81.64    5.02
   6   4  -6   90.76    5.52
   6   4  -6   83.13    5.43
   6   4  -6   88.66    5.63
   6  -4  -5    9.80    1.80
   6  -4  -5   15.25    1.69
   6   4  -5   14.75    1.68
   6   4  -5   13.08    1.83
  -6   4   5   17.68    1.61
   6   4  -5   19.36    2.81
   6   4  -5   12.30    2.67
   6   4  -4   34.52    2.46
   6  -4  -4   41.53    2.56
   6   4  -4   32.89    2.51
   6  -4  -4   37.27    2.58
  -6   4   4   43.40    2.44
   6   4  -4   38.96    3.57
   6   4  -4   40.41    3.41
   6  -4  -3   21.80    1.74
   6   4  -3   23.14    1.69
   6  -4  -3   21.87    1.77
   6   4  -3   24.04    1.73
  -6   4   3   25.40    1.75
   6   4  -3   27.98    2.82
   6   4  -3   20.31    2.93
   6   4  -2    3.07    0.86
   6   4  -2    2.86    0.80
   6   4  -2    4.90    2.27
   6   4  -2    4.43    2.55
   6   4  -1   68.91    3.68
   6   4  -1   67.07    3.66
   6   4  -1   78.45    5.00
   6   4   0   74.83    4.02
   6   4   0   75.56    4.00
   6   4   0   81.68    5.25
  -6   4   0   76.53    4.20
  -6   4  -1  118.80    6.43
  -6   4  -1  132.26    6.75
  -6   4  -2  140.65    7.58
   6   4   2  158.82    7.64
  -6   4  -2  133.99    7.50
   6   4   2  148.83    8.50
  -6   4  -2  148.45    7.95
  -6   4  -3    5.16    2.02
   6   4   3    6.00    2.61
  -6   4  -4   94.40    5.52
  -6   4  -4   82.20    4.82
   6   4   4   91.86    5.75
   6   4   5   96.39    6.23
  -6   4  -5   96.96    5.64
  -6   4  -5  107.96    6.31
  -6  -4  -6  790.59   40.24
  -6   4  -6  760.31   40.22
   6   4   6  784.88   40.51
  -6   4  -6  755.33   40.20
  -6   4  -6  797.35   40.64
  -6   4  -7  127.11    6.73
  -6   4  -7  126.48    7.67
  -6   4  -7  122.55    7.07
  -6  -4  -7  117.57    7.05
   6   4   7  116.36    7.23
  -6   4  -8  124.35    6.23
  -6   4  -8  115.85    7.44
  -6   4  -8  119.00    6.18
   6   4   8   99.93    5.94
  -6   4  -8  108.33    6.60
  -6  -4  -8  111.06    6.71
  -6   4  -9    9.36    1.80
  -6   4  -9   10.50    3.25
  -6   4  -9   10.03    2.68
  -6  -4  -9    9.90    2.18
  -6   4  -9   11.41    2.11
   6   4   9   10.19    1.25
  -6   4 -10    5.99    1.90
  -6   4 -10    6.94    3.42
  -6   4 -10    6.19    3.07
  -6   4 -10    9.55    2.63
  -6  -4 -10    2.32    2.34
  -6   4 -10    3.59    2.13
  -6   4 -10    4.13    1.18
   6  -4  10    3.21    1.22
   6   4  10    5.79    1.24
  -6   4 -11   32.82    3.16
  -6   4 -11   29.34    2.66
  -6   4 -11   29.47    2.09
  -6   4 -11   24.15    3.59
  -6   4 -11   30.30    4.15
  -6   4 -11   28.11    3.41
  -6  -4 -12   11.72    1.65
  -6   4 -12   11.14    1.60
  -6   4 -13    5.90    1.30
  -6  -4 -13    4.63    1.32
  -6   4 -14    4.00    1.26
  -6  -4 -14    2.06    1.27
   6   4  14    3.64    2.28
  -6  -4 -15    0.93    1.09
  -6   4 -15    2.06    1.10
   6   4  15    2.97    1.99
  -6   4 -16   35.42    2.80
  -6   4 -16   32.80    2.43
   6   4  16   34.12    2.63
   6   4  17    2.54    1.34
  -6   4 -17    3.21    1.21
  -6   4 -17    6.09    1.65
   6   5 -17    2.15    1.54
   6   5 -16    9.88    1.52
  -6   5  16    8.94    1.45
   6   5 -16   12.96    2.06
   6   5 -15    1.11    1.71
  -6   5  15   -1.46    2.29
  -6   5  15    2.25    1.53
   6   5 -15    1.87    2.21
   6   5 -14    3.52    1.94
  -6   5  14    3.39    1.61
   6   5 -14   -1.85    2.39
   6   5 -13   29.05    2.76
  -6   5  13   32.40    2.62
  -6   5  12    5.81    1.79
   6   5 -11   43.57    4.80
  -6   5  11   56.05    3.57
  -6   5  10   25.67    2.83
   6   5 -10   33.74    4.03
  -6   5  10   32.05    2.54
  -6   5   9  363.77   18.80
   6   5  -9  355.69   19.68
   6   5  -9  366.36   18.77
   6   5  -9  336.70   18.64
  -6   5   9  369.75   18.70
  -6   5   8   37.99    2.84
   6   5  -8   36.11    3.99
   6   5  -8   34.31    2.62
   6   5  -8   36.83    2.79
  -6   5   8   35.93    2.60
  -6   5   7   -1.28    1.78
   6   5  -7    2.39    2.64
   6   5  -7    2.59    2.42
   6   5  -7    2.11    1.69
   6   5  -7    1.72    1.52
  -6   5   7    1.33    1.46
  -6   5   6   16.26    2.05
   6   5  -6   15.62    3.10
   6   5  -6   14.81    2.93
   6   5  -6   18.08    1.91
   6   5  -6   15.12    2.29
  -6   5   6   17.87    1.82
  -6   5   5  260.53   13.21
   6   5  -5  241.39   13.83
  -6   5   5  247.85   13.09
   6   5  -5  247.53   13.91
   6   5  -5  244.92   13.15
  -6   5   5  249.34   13.19
   6   5  -4  135.22    7.74
   6   5  -4  138.11    7.90
  -6   5   4  122.33    6.85
   6   5  -3   25.65    3.41
   6   5  -3   26.75    3.07
  -6   5   3   26.63    1.95
   6   5  -2   41.71    4.07
   6   5  -2   42.87    2.78
  -6   5   2   45.35    2.72
   6   5  -1   30.87    3.67
  -6   5   1   25.53    1.98
   6   5  -1   28.12    2.13
   6   5   0  417.22   23.08
   6   5   0  432.83   22.27
   6   5   1  258.13   13.50
   6   5   2   80.29    5.68
   6   5   3   27.57    3.61
  -6   5  -3   22.09    2.64
   6   5   4   65.88    5.19
  -6   5  -4   74.09    4.71
  -6   5  -5  362.21   18.83
  -6   5  -5  371.63   18.94
   6   5   5  354.06   18.87
  -6   5  -5  360.19   18.82
   6   5   5  360.98   18.93
   6   5   5  367.81   19.58
  -6   5  -5  347.80   19.36
  -6   5  -6    3.45    2.06
  -6   5  -6    2.64    1.58
   6   5   6    3.93    2.10
   6   5   6    3.01    2.69
  -6   5  -6    1.35    2.58
  -6   5  -7  549.14   27.08
  -6   5  -7  516.75   26.95
   6   5   7  541.08   27.06
  -6   5  -7  512.30   27.70
  -6   5  -7  504.19   26.93
   6   5   7  468.12   27.49
  -6   5  -8   11.72    1.86
  -6   5  -8    9.92    2.36
  -6   5  -8   10.28    1.92
   6   5   8   10.44    2.41
  -6   5  -8    9.16    3.02
   6   5   9    8.85    2.56
  -6   5  -9   16.29    2.22
  -6   5  -9   11.85    3.43
  -6   5 -10    0.66    1.95
   6   5  10    4.92    2.48
  -6   5 -10    3.38    3.03
  -6   5 -11   31.80    2.83
   6   5  11   30.97    3.25
   6   5  12    9.53    2.51
  -6   5 -12   13.04    2.13
  -6   5 -12   10.47    2.67
   6   5  13   14.20    2.62
  -6   5 -13    7.11    2.67
   6   5  14   -0.14    2.13
  -6   5 -14    0.92    1.79
  -6   5 -14    4.02    2.25
  -6   5 -15    2.80    2.01
   6   5  15    5.38    1.93
  -6   5 -15    3.26    1.59
  -6   5 -16    3.79    1.73
  -6   5 -16    6.24    1.44
  -6   5 -17   27.97    1.83
  -6   5 -17   27.07    1.95
   6   6 -16    0.90    1.18
  -6   6  16   -0.04    1.62
   6   6 -16    1.67    1.18
   6   6 -16    3.69    1.51
  -6   6  15    9.37    1.34
   6   6 -15   12.70    1.65
  -6   6  15    9.78    2.02
   6   6 -15   12.64    1.99
  -6   6  14   13.69    1.74
  -6   6  14   15.27    2.45
   6   6 -14   16.63    2.48
   6   6 -14   17.76    2.10
  -6   6  13    4.05    1.56
   6   6 -13    3.55    1.94
   6   6 -13    4.20    2.32
  -6   6  13    2.20    2.37
  -6   6  12    2.38    1.58
   6   6 -12    0.55    2.11
  -6   6  12    5.13    2.59
   6   6 -12    4.57    2.52
  -6   6  11   31.00    3.18
  -6   6  11   30.54    2.53
   6   6 -11   29.68    3.23
  -6   6  10  112.60    7.12
   6   6 -10  118.06    7.11
  -6   6  10  127.01    7.00
   6   6 -10  122.83    6.74
  -6   6  10  122.99    6.77
   6   6  -9   46.93    3.63
  -6   6   9   53.40    3.47
  -6   6   9   44.40    3.65
   6   6  -9   36.36    4.29
   6   6  -9   44.62    3.31
   6   6  -9   43.01    3.09
  -6   6   9   42.78    3.09
  -6   6   8  106.31    6.35
   6   6  -8  104.57    6.26
  -6   6   8  116.85    6.16
   6   6  -8  105.22    5.94
  -6   6   8  100.24    5.90
  -6   6   7   31.37    2.68
  -6   6   7   27.67    2.92
   6   6  -7   26.57    2.85
   6   6  -7   26.98    3.47
   6   6  -7   29.67    3.39
   6   6  -7   28.11    2.46
  -6   6   7   24.39    2.29
   6   6  -6   55.49    3.85
  -6   6   6   65.31    3.79
  -6   6   6   58.19    3.84
   6   6  -6   49.63    4.68
   6   6  -6   54.77    3.64
   6   6  -6   54.11    3.61
   6   6  -6   56.60    4.67
  -6   6   6   48.01    3.41
  -6   6   5   72.85    4.42
  -6   6   5   72.85    4.37
   6   6  -5   70.52    4.43
   6   6  -5   59.56    5.06
   6   6  -5   60.80    5.37
  -6   6   5   65.64    4.10
   6   6  -5   66.17    4.13
   6   6  -5   71.07    4.28
   6   6  -5   74.09    4.26
  -6   6   5   72.80    4.39
   6   6  -4  134.64    7.60
  -6   6   4  134.88    7.39
   6   6  -4  129.20    7.40
  -6   6   4  126.44    7.38
   6   6  -4  129.87    8.41
  -6   6   4  134.20    7.19
   6   6  -4  131.46    7.20
   6   6  -4  132.01    7.28
  -6   6   4  135.97    7.38
   6   6  -4  132.39    7.31
   6   6  -3   80.36    5.02
   6   6  -3   86.35    4.82
  -6   6   3   74.53    4.75
   6   6  -3   83.47    4.71
   6   6  -3   78.40    4.76
  -6   6   3   81.72    4.79
  -6   6   3   77.53    4.52
   6   6  -3   78.03    5.94
   6   6  -3   79.93    4.59
  -6   6   2    5.01    1.89
   6   6  -2    3.48    3.30
  -6   6   2    2.28    1.79
   6   6  -2    5.98    1.85
   6   6  -2    3.79    1.49
  -6   6   2    4.01    1.34
  -6   6   1   10.52    1.97
   6   6  -1   14.47    3.62
   6   6  -1   10.28    1.68
   6   6  -1   12.68    1.90
   6   6  -1    8.52    1.93
   6   6  -1   12.60    1.95
  -6   6   1   12.27    1.98
  -6   6   0   86.22    4.84
   6   6   0   87.67    4.67
   6   6   0   90.29    6.18
  -6   6   0   82.22    4.83
  -6   6   0   79.45    4.66
   6   6   0   74.34    4.68
   6   6   0   78.42    4.76
  -6   6  -1  134.86    7.36
   6   6   1  140.85    7.37
   6   6   1  126.30    7.40
   6   6   1  137.98    7.41
  -6   6  -2  357.27   19.14
   6   6   2  377.28   19.15
  -6   6  -2  375.86   19.16
   6   6   2  387.10   19.18
   6   6   2  380.57   19.16
   6   6   2  320.56   19.16
   6   6   2  378.51   20.26
   6   6   3   22.56    2.07
   6   6   3   27.00    2.36
   6   6   3   22.80    2.10
   6   6   3   23.56    2.59
   6   6   3   24.19    2.18
  -6   6  -3   22.44    2.68
  -6   6  -3   22.34    2.13
   6   6   3   25.00    3.70
   6   6   4   34.57    2.66
   6   6   4   25.32    2.41
   6   6   4   26.59    2.29
  -6   6  -4   29.63    2.40
  -6   6  -4   31.82    2.41
   6   6   4   25.88    2.52
  -6   6  -4   33.00    2.89
   6   6   4   30.31    2.87
   6   6   4   26.06    3.86
  -6   6  -5   11.34    1.85
  -6   6  -5   10.75    1.85
   6   6   5   11.20    2.39
  -6   6  -5    7.85    2.38
   6   6   5    9.68    2.06
  -6   6  -5   10.45    1.84
   6   6   5    9.01    3.12
  -6   6  -6  250.81   13.07
   6   6   6  256.32   13.26
  -6   6  -6  236.16   13.07
  -6   6  -6  249.31   13.25
  -6   6  -6  242.57   13.09
   6   6   6  241.95   13.97
  -6   6  -7    6.54    1.90
  -6   6  -7    6.90    2.53
   6   6   7    2.82    2.47
  -6   6  -7    5.59    1.84
   6   6   7    3.37    2.69
  -6   6  -8  165.44    9.09
  -6   6  -8  161.14    8.86
   6   6   8  164.54    9.09
  -6   6  -8  156.17    8.85
  -6   6  -9    4.87    2.64
  -6   6  -9    8.15    2.15
   6   6   9   14.26    2.86
  -6   6  -9   11.31    2.25
  -6   6 -10   19.43    2.48
  -6   6 -10   16.01    2.93
   6   6  10   20.75    2.92
   6   6  11   35.80    3.37
  -6   6 -11   38.90    3.01
  -6   6 -11   35.99    3.41
   6   6  12   12.92    2.60
  -6   6 -12    9.31    2.65
  -6   6 -12    6.40    2.11
   6   6  13    7.25    2.30
  -6   6 -13    7.04    2.31
  -6   6 -13    8.59    1.92
   6   6  14    2.82    1.96
  -6   6 -14    0.70    2.03
  -6   6 -14    3.00    1.67
   6   6  15    2.05    1.63
  -6   6 -15    3.18    1.71
  -6   6 -15    3.48    1.49
   6   6  15    0.04    1.43
  -6   6 -16   15.91    1.58
  -6   6 -16   14.64    1.47
   6   7 -15    1.41    0.98
   6   7 -14    6.87    1.54
  -6   7  14    2.31    1.77
   6   7 -14    4.56    1.71
   6   7 -14    3.90    1.30
  -6   7  13    4.49    2.08
   6   7 -13    3.14    2.04
   6   7 -13    2.74    1.48
   6   7 -12    4.78    2.15
  -6   7  12    6.56    2.23
   6   7 -11   35.98    3.26
  -6   7  11   38.26    3.22
   6   7 -11   37.89    3.00
  -6   7  11   37.54    2.55
   6   7 -11   36.22    2.56
   6   7 -10   10.85    2.28
   6   7 -10   18.09    2.76
  -6   7  10   10.73    2.63
  -6   7  10   12.51    1.78
   6   7 -10   16.51    1.97
  -6   7   9  136.87    7.54
   6   7  -9  132.99    7.62
  -6   7   9  130.51    7.58
   6   7  -9  128.83    7.39
  -6   7   9  130.40    7.22
   6   7  -9  133.38    7.33
  -6   7   8    5.01    2.25
   6   7  -8    7.20    2.00
  -6   7   8    6.93    2.45
   6   7  -8    8.55    2.47
  -6   7   8    5.22    1.57
   6   7  -8    8.09    1.98
  -6   7   7   15.46    2.60
   6   7  -7   18.02    2.21
  -6   7   7   14.87    2.59
   6   7  -7   18.75    2.70
   6   7  -7   16.67    2.25
   6   7  -7   19.13    2.36
   6   7  -7   14.68    1.80
  -6   7   7   17.41    1.86
  -6   7   6    6.06    2.38
   6   7  -6    7.38    1.91
   6   7  -6    8.10    2.45
  -6   7   6    3.63    2.23
   6   7  -6    3.50    3.17
  -6   7   6    6.89    1.59
   6   7  -6    8.19    1.59
   6   7  -6    9.89    2.15
   6   7  -6    8.57    2.08
   6   7  -5   69.46    4.38
  -6   7   5   67.32    4.69
  -6   7   5   77.08    4.67
   6   7  -5   83.72    4.88
   6   7  -5   76.05    5.82
   6   7  -5   72.74    4.27
  -6   7   5   67.19    4.22
   6   7  -5   73.42    4.49
   6   7  -5   75.08    4.55
   6   7  -4   68.43    3.93
  -6   7   4   64.07    4.28
   6   7  -4   59.25    4.03
   6   7  -4   70.68    4.18
  -6   7   4   59.00    3.80
   6   7  -4   73.70    5.72
   6   7  -4   63.68    3.89
  -6   7   3   29.89    2.72
   6   7  -3   24.68    3.15
   6   7  -3   27.69    2.20
   6   7  -3   24.99    4.20
   6   7  -3   26.99    2.44
   6   7  -3   26.09    2.59
  -6   7   3   31.99    2.77
   6   7  -3   25.56    2.25
  -6   7   2    3.06    2.02
   6   7  -2    5.13    2.61
   6   7  -2    7.16    3.60
  -6   7   2    0.79    2.07
   6   7  -2    1.49    1.84
  -6   7   2    4.33    1.51
   6   7  -2    5.96    1.75
   6   7  -2    3.33    1.95
   6   7  -2    1.64    1.56
   6   7  -1   31.81    2.66
   6   7  -1   27.64    2.64
  -6   7   1   29.15    2.82
   6   7  -1   29.36    2.36
  -6   7   1   32.92    2.47
   6   7  -1   29.91    2.65
   6   7  -1   31.29    3.28
  -6   7   1   28.33    2.77
  -6   7   1   25.55    2.68
   6   7  -1   36.10    4.47
  -6   7   0   45.73    3.24
   6   7   0   45.12    3.37
   6   7   0   51.22    3.36
   6   7   0   44.99    3.41
  -6   7   0   45.82    3.52
  -6   7   0   48.97    3.23
  -6   7   0   53.23    3.50
  -6   7   0   50.81    3.37
   6   7   0   43.78    5.10
  -6   7  -1  107.75    6.15
   6   7   1  114.30    6.18
   6   7   1  108.49    6.19
  -6   7  -1  114.36    6.33
   6   7   1   98.63    6.21
  -6   7  -1  106.70    6.13
   6   7   1  108.37    6.09
  -6   7  -1  113.67    6.30
   6   7   2    2.80    1.90
   6   7   2   -0.30    1.80
   6   7   2    1.55    1.73
  -6   7  -2    0.09    2.07
  -6   7  -2    0.08    1.78
   6   7   2    3.35    1.66
  -6   7  -2   -0.08    1.76
  -6   7  -2    0.75    1.93
   6   7   2    4.82    3.36
  -6   7  -3   86.95    5.25
  -6   7  -3   86.90    5.35
   6   7   3   85.97    5.23
   6   7   3   93.99    5.26
  -6   7  -3   93.78    5.30
   6   7   3   90.85    5.20
   6   7   3   77.93    5.30
   6   7   3   94.84    6.81
   6   7   4   43.95    2.98
   6   7   4   40.59    3.26
  -6   7  -4   45.96    3.16
   6   7   4   41.90    3.26
   6   7   4   49.93    4.78
  -6   7  -5  107.41    6.04
  -6   7  -5  112.00    6.38
   6   7   5  105.43    5.83
  -6   7  -5  105.54    6.08
   6   7   5   95.71    6.10
   6   7   5  104.46    7.27
   6   7   6    2.77    2.05
  -6   7  -6    2.42    2.03
   6   7   6    0.91    2.63
  -6   7  -6    2.73    2.60
  -6   7  -6    2.25    1.93
   6   7   6    2.66    3.08
   6   7   7  188.02   10.54
  -6   7  -7  195.60   10.50
  -6   7  -7  193.49   10.46
  -6   7  -7  197.20   10.75
   6   7   7  193.87   10.75
  -6   7  -8   37.94    2.98
   6   7   8   30.64    3.04
  -6   7  -8   35.39    3.40
   6   7   8   37.31    3.52
  -6   7  -8   38.95    2.94
   6   7   9    5.75    2.16
   6   7   9    6.30    2.65
  -6   7  -9    6.86    2.58
  -6   7  -9    4.02    1.99
   6   7  10   10.50    2.18
   6   7  10   12.96    2.66
  -6   7 -10   11.61    2.67
  -6   7 -10    8.26    2.08
   6   7  11    2.37    1.96
   6   7  11    1.70    2.53
  -6   7 -11    2.78    1.88
  -6   7 -11    5.26    2.42
   6   7  12   23.62    2.36
   6   7  12   25.81    2.74
   6   7  13    1.28    1.46
  -6   7 -13    4.06    1.98
   6   8 -13   -0.93    1.19
   6   8 -12    3.18    1.51
   6   8 -11   16.94    1.97
   6   8 -10   62.74    3.81
   6   8 -10   64.63    3.94
   6   8  -9    8.32    1.87
   6   8  -9   12.18    1.89
   6   8  -8   38.43    2.89
   6   8  -8   35.01    2.78
  -6   8   8   36.69    3.10
   6   8  -7    5.05    1.96
   6   8  -7    3.30    1.78
  -6   8   7    2.76    2.24
   6   8  -6   22.79    2.56
   6   8  -6   22.57    2.43
   6   8  -6   23.73    2.26
   6   8  -5   30.89    2.71
   6   8  -5   30.18    2.84
   6   8  -5   33.78    2.87
   6   8  -5   31.96    2.50
   6   8  -4   50.28    3.56
   6   8  -4   57.91    3.76
   6   8  -4   52.26    3.77
  -6   8   4   54.59    3.89
   6   8  -4   56.24    3.41
   6   8  -4   54.29    5.06
   6   8  -3   41.89    3.07
   6   8  -3   51.74    3.35
  -6   8   3   40.15    3.46
  -6   8   3   43.12    3.42
  -6   8   3   47.83    3.41
   6   8  -3   37.91    4.54
   6   8  -2    4.32    2.00
   6   8  -2    4.08    2.15
  -6   8   2    7.19    2.40
  -6   8   2    3.48    1.62
   6   8  -2    6.54    1.75
   6   8  -2    4.65    2.74
  -6   8   2    6.01    2.10
  -6   8   2    3.11    2.18
   6   8  -2    5.78    3.55
  -6   8   1    8.09    1.83
   6   8  -1    8.26    2.10
   6   8  -1    9.39    2.06
  -6   8   1   13.91    2.57
   6   8  -1    7.29    1.67
  -6   8   1    6.48    2.07
  -6   8   1   11.47    2.24
   6   8  -1    4.92    2.93
   6   8  -1    5.83    3.50
  -6   8   0   25.47    2.80
   6   8   0   19.80    2.36
  -6   8   0   22.97    2.21
   6   8   0   20.62    2.36
   6   8   0   20.35    2.39
   6   8   0   28.94    3.42
  -6   8   0   20.71    2.55
  -6   8   0   18.43    2.34
   6   8   0   14.00    3.78
  -6   8  -1   46.99    3.18
   6   8   1   44.79    3.19
  -6   8  -1   54.15    3.62
   6   8   1   37.94    3.16
   6   8   1   42.36    3.15
  -6   8  -1   44.54    3.31
  -6   8  -1   37.13    2.99
   6   8   1   56.78    4.05
   6   8   1   38.89    2.92
   6   8   1   43.82    4.86
   6   8   2   56.78    3.71
   6   8   2   53.22    3.79
   6   8   2   56.11    3.80
  -6   8  -2   57.37    3.78
  -6   8  -2   61.88    4.09
  -6   8  -2   54.28    3.69
  -6   8  -2   56.28    3.86
   6   8   2   63.20    5.48
   6   8   3    4.41    1.96
   6   8   3    2.82    1.93
  -6   8  -3    4.46    2.04
   6   8   3   10.09    1.80
  -6   8  -3    3.83    2.34
  -6   8  -3    5.78    1.90
  -6   8  -3    4.32    1.94
   6   8   3    7.24    3.55
   6   8   4   10.42    1.71
   6   8   4    8.48    2.07
  -6   8  -4    5.53    2.40
  -6   8  -4   10.78    1.97
  -6   8  -4   10.59    2.06
   6   8   4   15.22    3.62
  -6   8  -5    8.03    2.04
  -6   8  -5   13.05    1.91
  -6   8  -5    7.61    2.41
   6   8   5   10.11    2.05
  -6   8  -6  102.32    6.33
  -6   8  -6  114.06    6.22
   6   8   6   99.89    6.32
  -6   8  -7   19.54    2.23
  -6   8  -7   19.34    2.30
  -6   8  -8   31.93    2.61
   6   8   8   26.78    2.48
  -6   8  -9    6.18    1.84
   6   8   9    0.71    1.65
  -6   8 -10    1.36    1.73
   6   8  10    1.75    1.52
  -6   8 -11   14.82    1.84
  -6   8 -12    3.06    1.50
   6   8  13    1.64    1.51
  -6   8 -13    1.37    1.28
  -6   8 -13    2.81    1.22
   6   9 -11   10.55    1.30
  -6   9  10    0.67    1.44
   6   9 -10    2.08    1.35
  -6   9   9   33.77    2.63
   6   9  -9   35.19    2.58
   6   9  -9   41.06    2.56
  -6   9   8   14.53    1.98
   6   9  -8   13.58    1.88
   6   9  -8   14.73    1.89
  -6   9   7    0.47    1.85
   6   9  -7    2.27    1.77
   6   9  -7   -0.12    1.72
  -6   9   6    6.52    1.94
   6   9  -6    4.16    1.84
   6   9  -6    6.86    1.94
  -6   9   5   53.23    3.56
  -6   9   5   48.76    3.63
   6   9  -5   53.74    3.62
   6   9  -5   52.29    3.52
  -6   9   4   50.70    3.45
  -6   9   4   51.31    3.62
   6   9  -4   47.93    3.45
  -6   9   3   26.01    2.57
  -6   9   3   32.05    2.81
   6   9  -3   32.41    2.67
  -6   9   2   12.35    2.01
  -6   9   2   14.55    2.30
  -6   9   2   15.53    2.48
   6   9  -2   13.34    2.18
   6   9  -2   11.55    2.02
  -6   9   1    6.03    2.11
  -6   9   1    6.76    1.83
  -6   9   1    6.87    2.35
   6   9  -1    8.08    2.03
  -6   9   1    7.12    1.67
   6   9  -1    9.49    1.99
  -6   9   0   38.84    2.92
   6   9   0   33.99    3.59
  -6   9   0   35.14    2.71
  -6   9   0   38.37    3.17
   6   9   0   35.84    2.88
   6   9   0   32.65    2.87
  -6   9  -1   32.98    2.78
   6   9   1   30.85    3.38
  -6   9  -1   36.25    3.08
  -6   9  -1   33.12    2.66
   6   9   1   33.20    2.72
   6   9   1   34.35    2.74
   6   9   2    9.27    2.76
  -6   9  -2    6.50    1.89
  -6   9  -2    5.99    2.32
  -6   9  -2    8.53    1.98
   6   9   2    7.62    1.78
  -6   9  -3    4.73    1.71
   6   9   3    6.90    1.65
  -6   9  -3   10.03    2.08
  -6   9  -3    4.61    2.22
  -6   9  -4    7.19    1.68
  -6   9  -4    5.05    1.66
  -6   9  -4   11.64    2.11
  -6   9  -4   11.59    2.34
   6   9   4    7.57    1.44
  -6   9  -5   57.13    3.65
  -6   9  -5   64.02    4.04
  -6   9  -6    4.83    1.61
  -6   9  -6    4.99    2.02
  -6   9  -7   53.06    3.37
  -6   9  -7   54.84    3.63
   6   9   8   22.63    2.61
  -6   9  -8   19.19    1.90
  -6   9  -8   18.37    2.16
   6   9   9    2.00    2.05
  -6   9  -9    2.05    1.38
  -6   9  -9    0.89    1.64
   6   9  10    3.25    1.83
  -6   9 -10    2.87    1.25
  -6   9 -10    2.66    1.42
   6   9  11    1.96    1.53
  -6   9 -11    1.10    1.21
   6  10  -8   15.23    1.32
   6  10  -7    5.51    1.25
   6  10  -7    7.15    1.47
   6  10  -6    6.39    1.39
   6  10  -6    5.87    1.58
   6  10  -5   13.72    1.78
   6  10  -5   10.20    1.60
  -6  10   4   24.53    2.16
   6  10  -4   19.22    1.95
  -6  10   3   40.04    2.83
   6  10  -3   36.87    2.79
   6  10  -3   42.51    2.73
  -6  10   2    3.94    1.68
   6  10  -2    5.22    1.59
   6  10  -2    7.99    1.76
  -6  10   1    5.50    1.65
   6  10  -1    5.43    1.57
   6  10  -1    3.17    1.65
  -6  10   0    1.79    1.55
  -6  10   0    5.56    1.93
   6  10   0    3.27    1.51
  -6  10  -1   21.41    1.96
  -6  10  -1   25.49    2.37
   6  10   1   22.62    1.96
   6  10   2    7.56    2.25
  -6  10  -2    8.88    1.94
   6  10   2    6.95    1.35
   6  10   3    1.42    2.14
  -6  10  -3    0.18    1.83
   6  10   4    7.55    2.16
  -6  10  -4   10.08    1.87
   6  10   5    4.37    2.05
  -6  10  -5    4.28    1.65
  -6  10  -6   32.28    2.44
  -6  10  -7   10.63    1.61
  -6  10  -8   11.87    1.43
   6  11  -3    7.18    1.14
   6  11  -2    3.66    1.07
   6  11  -1    6.56    1.03
   7   0 -19    1.39    1.04
   7   0 -18   42.30    2.70
   7   0 -17    0.34    1.47
   7   0 -16   17.96    2.08
   7   0 -15   -0.58    1.67
   7   0 -14  295.31   17.05
   7   0 -14  294.93   17.05
   7   0 -14  294.64   17.04
   7   0 -14  307.55   15.91
   7   0 -13    5.59    3.27
   7   0 -13    3.65    3.33
   7   0 -13    1.44    2.89
   7   0 -13    0.15    1.57
   7   0 -12   19.85    3.46
   7   0 -12   14.04    3.05
   7   0 -12   12.66    1.78
   7   0 -11   -1.19    2.86
   7   0 -11   -1.23    2.67
   7   0 -10  241.64   13.82
  -7   0  10  245.51   12.87
   7   0 -10  237.49   13.79
   7   0  -9    2.40    2.61
   7   0  -9    3.26    2.40
   7   0  -8   38.24    3.62
   7   0  -8   43.56    3.71
   7   0  -7   -0.82    2.36
   7   0  -7   -1.00    2.08
   7   0  -6   16.91    2.66
   7   0  -6   15.82    2.78
   7   0  -5    0.67    1.85
   7   0  -5   -0.10    1.65
   7   0  -4   39.64    2.79
   7   0  -4   41.26    2.91
   7   0  -4   39.37    2.91
   7   0  -3   -0.33    1.50
   7   0  -3    2.09    1.50
  -7   0   3   -0.07    1.19
   7   0  -3    0.57    1.22
   7   0  -2   19.98    1.88
   7   0  -2   21.25    1.81
   7   0  -1    1.46    1.43
   7   0  -1   -0.28    1.26
   7   0   0  351.93   18.04
   7   0   0  341.22   18.02
   7   0   1   -0.52    1.30
   7   0   2   98.07    5.50
  -7   0  -3   -0.65    1.30
   7   0   3    0.67    1.45
  -7   0  -4   87.35    5.04
   7   0   4   86.36    5.08
   7   0   5   -0.11    1.74
  -7   0  -5    0.21    1.61
  -7   0  -6   12.34    2.19
   7   0   6    9.30    2.36
   7   0   7    0.35    1.03
  -7   0  -7    0.16    2.61
  -7   0  -7   -1.29    2.06
   7   0   8  429.97   22.73
  -7   0  -8  452.36   23.43
  -7   0  -8  465.64   23.60
   7   0   9    0.66    1.18
  -7   0  -9   -0.82    2.69
  -7   0  -9    1.55    2.37
   7   0  10   27.86    2.26
  -7   0 -10   31.28    2.25
  -7   0 -10   33.71    3.91
  -7   0 -10   30.02    3.60
   7   0  11   -0.06    1.43
  -7   0 -11    0.45    1.35
  -7   0 -11    4.72    2.99
  -7   0 -11   -1.48    2.68
   7   0  12  266.75   13.73
  -7   0 -12  256.00   13.70
  -7   0 -12  271.22   14.82
  -7   0 -12  238.45   14.76
   7   0  13    0.37    1.65
  -7   0 -13    0.29    1.61
  -7   0 -13   -0.27    3.06
  -7   0 -13    3.70    2.68
  -7   0 -14  139.04    9.55
   7   0  14  159.04    8.40
  -7   0 -14  156.82    8.41
  -7   0 -14  140.83    9.47
  -7   0 -15    0.42    1.66
  -7   0 -16   24.59    2.31
  -7   0 -17    0.32    1.42
  -7   0 -18   13.49    1.48
  -7   0 -19    0.63    0.92
   7  -1 -19   20.29    1.57
   7   1 -19   21.39    1.56
   7  -1 -18   -0.51    1.21
   7   1 -18    1.16    1.23
   7   1 -17   12.24    1.65
   7  -1 -17   12.82    1.66
   7   1 -16   -1.75    1.61
   7  -1 -16   -2.33    1.61
   7   1 -15  163.03    8.92
   7  -1 -15  165.47    8.92
   7   1 -14    0.44    1.73
   7  -1 -14    2.78    1.65
   7  -1 -14    3.93    3.10
   7   1 -14    1.19    3.22
   7   1 -14    8.59    3.38
   7  -1 -14    3.53    3.02
   7   1 -14    6.45    3.05
   7  -1 -14    4.09    3.03
   7  -1 -13  182.97   10.61
   7   1 -13  173.87   10.52
   7  -1 -13  173.01    9.36
   7   1 -13  174.73    9.35
   7  -1 -13  177.44   10.50
   7   1 -13  165.49   10.66
   7   1 -13  165.64   10.64
   7   1 -12   -0.20    1.51
   7  -1 -12    2.17    1.47
   7  -1 -12    1.74    2.84
   7   1 -12    1.35    3.06
   7   1 -12    6.96    3.28
   7  -1 -12    1.88    2.66
   7   1 -12    3.75    2.79
   7  -1 -11   21.05    3.46
   7   1 -11   17.67    3.70
   7   1 -11   17.43    3.51
   7  -1 -11   11.05    3.38
   7   1 -11   10.06    3.24
   7   1 -10   16.45    3.23
   7  -1 -10   22.74    3.08
   7   1 -10   21.69    3.09
   7  -1 -10   19.74    3.00
  -7  -1  10   20.76    2.05
   7  -1  -9  114.83    6.86
   7   1  -9  111.53    6.86
   7  -1  -9  112.25    6.80
   7   1  -9   92.86    6.90
   7  -1  -8   29.76    3.25
   7   1  -8   30.83    3.19
   7  -1  -8   32.94    3.21
   7   1  -8   31.16    3.39
   7   1  -7    4.58    2.36
   7  -1  -7    2.29    2.22
   7  -1  -7    8.33    2.34
   7   1  -7   11.26    2.72
   7   1  -6  119.26    6.99
   7  -1  -6  118.91    6.99
   7  -1  -6  127.34    6.95
   7   1  -6  118.21    7.07
   7  -1  -5  571.76   28.43
   7   1  -5  551.90   28.42
   7  -1  -5  540.80   28.34
   7   1  -5  514.35   28.44
   7   1  -5  542.69   28.41
   7   1  -4   12.17    1.81
   7  -1  -4    8.59    1.72
   7   1  -4   11.38    1.93
   7  -1  -4    7.55    1.67
   7   1  -4   10.78    1.96
  -7  -1   3 1530.80   78.77
  -7   1   3 1555.74   78.77
   7   1  -3 1507.25   78.79
   7  -1  -3 1524.94   78.79
   7   1  -3 1539.65   78.82
   7  -1  -3 1522.28   78.73
   7   1  -3 1546.60   78.82
   7  -1  -3 1532.52   78.70
   7  -1  -2   37.19    2.57
   7   1  -2   35.75    2.57
  -7   1   2   38.65    2.61
  -7  -1   2   36.60    2.61
   7  -1  -2   43.06    2.49
  -7   1   1   86.23    4.99
   7   1  -1   64.14    4.62
   7  -1  -1   62.15    4.65
   7  -1  -1   81.16    4.53
   7   1  -1   83.95    4.92
   7  -1   0   79.36    4.36
   7   1   0   78.56    4.36
   7   1   0   71.26    4.53
   7  -1   1 2798.58  144.58
   7   1   1 2838.12  144.58
   7   1   2   18.76    1.82
   7  -1   2   18.79    1.86
  -7   1  -2   18.38    1.82
  -7  -1  -2   22.29    1.88
   7   1   3  627.19   32.65
   7  -1   3  639.07   32.66
  -7   1  -3  623.78   32.66
  -7  -1  -3  631.25   32.64
  -7   1  -4    1.21    1.59
  -7  -1  -4    2.68    1.53
   7  -1   4   -0.90    1.59
   7   1   4    0.54    1.57
   7   1   5   64.04    3.98
   7  -1   5   65.88    3.99
  -7  -1  -5   56.03    3.92
  -7   1  -5   58.45    3.92
  -7  -1  -6    0.24    1.88
   7  -1   6    1.77    1.86
  -7   1  -6    0.37    1.87
  -7   1  -6    2.52    2.65
  -7  -1  -7   39.91    3.45
   7  -1   7   38.67    2.50
   7   1   7   40.91    2.50
  -7   1  -7   46.28    3.41
  -7   1  -7   37.19    3.95
  -7  -1  -8   26.16    3.02
   7  -1   8   28.12    2.02
   7   1   8   26.12    1.99
  -7   1  -8   29.41    3.15
  -7  -1  -8   32.97    3.37
  -7   1  -8   28.92    3.64
   7  -1   9  106.59    5.80
   7   1   9  105.94    5.82
  -7  -1  -9  101.60    6.74
  -7   1  -9  115.05    6.77
  -7  -1  -9   98.57    6.80
  -7   1  -9  112.30    7.10
  -7  -1 -10    8.20    2.73
  -7   1 -10   10.04    2.67
   7  -1  10    8.10    1.43
   7   1  10    8.42    1.48
  -7  -1 -10    9.34    1.43
  -7   1 -10    9.57    1.45
  -7  -1 -10    9.98    2.89
  -7   1 -10    8.42    3.09
  -7   1 -11   77.73    4.59
  -7  -1 -11   78.48    4.62
   7   1  11   80.18    4.64
   7  -1  11   80.39    4.66
  -7  -1 -11   82.90    5.87
  -7   1 -11   80.63    5.76
  -7  -1 -11   77.01    5.77
  -7   1 -11   89.48    6.25
  -7  -1 -12   -1.88    2.68
  -7   1 -12    0.27    2.68
  -7   1 -12    0.14    1.47
   7  -1  12    1.25    1.52
   7   1  12   -0.56    1.52
  -7  -1 -12   -0.07    1.51
  -7  -1 -12   -1.95    2.98
  -7   1 -12   -1.14    3.18
  -7  -1 -13  300.31   15.29
  -7   1 -13  278.08   16.32
   7   1  13  287.62   15.27
  -7   1 -13  286.51   15.27
   7  -1  13  295.27   15.28
  -7  -1 -13  293.73   16.39
  -7  -1 -13  259.77   16.14
  -7   1 -13  300.45   16.58
  -7  -1 -14    1.71    2.82
  -7   1 -14    2.82    2.73
  -7   1 -14   -0.51    1.63
  -7  -1 -14    0.58    1.64
  -7   1 -14   -2.30    3.06
  -7   1 -15   15.77    2.08
  -7  -1 -15   20.88    2.06
  -7   1 -16   -0.25    1.56
  -7  -1 -16    2.03    1.53
  -7  -1 -17   23.68    2.03
  -7   1 -17   25.41    2.04
  -7   1 -18    0.15    1.16
  -7  -1 -18    1.06    1.16
  -7   1 -19    6.55    0.98
  -7  -1 -19    4.88    0.93
   7   2 -19   -0.02    0.78
   7  -2 -19   -0.68    0.80
   7   2 -18   22.35    1.79
   7  -2 -18   26.11    1.80
   7   2 -17    2.86    1.32
   7  -2 -17    0.44    1.27
   7   2 -16   29.76    2.25
   7  -2 -16   24.69    2.19
   7   2 -15    8.87    1.67
   7  -2 -15    9.08    1.67
   7   2 -14  317.00   17.41
   7  -2 -14  317.12   16.30
   7  -2 -14  290.03   17.29
   7   2 -14  315.51   16.31
   7  -2 -14  284.93   17.27
   7  -2 -13    3.03    2.70
   7   2 -13    1.11    2.81
   7   2 -13    1.53    1.60
   7  -2 -13    3.81    1.65
   7  -2 -13    2.17    2.84
   7   2 -12   80.79    5.47
   7  -2 -12   72.10    4.17
   7  -2 -12   64.14    5.30
   7   2 -12   68.92    4.16
   7  -2 -12   68.25    5.36
   7  -2 -11   26.22    3.46
   7   2 -11   37.47    3.60
   7  -2 -11   32.31    2.32
   7   2 -11   33.40    2.32
   7  -2 -11   33.15    3.47
  -7  -2  10   62.77    3.64
   7  -2 -10   52.27    4.69
   7   2 -10   53.60    4.78
   7  -2 -10   49.54    4.41
   7  -2  -9   59.91    4.50
   7   2  -9   59.97    4.49
   7  -2  -9   60.92    4.41
   7   2  -8   57.87    4.35
   7  -2  -8   61.46    4.40
   7  -2  -8   62.43    4.31
   7  -2  -7   30.17    2.77
   7   2  -7   26.60    2.29
   7  -2  -7   33.70    2.92
   7   2  -7   34.46    2.97
   7  -2  -6   50.06    3.91
   7   2  -6   54.49    3.99
   7  -2  -6   63.36    3.80
   7   2  -6   51.78    3.62
   7   2  -5   42.64    3.10
   7  -2  -5   41.00    3.10
   7   2  -5   42.44    3.30
   7  -2  -5   38.68    2.84
   7   2  -4 1305.98   65.59
   7  -2  -4 1309.67   65.59
   7  -2  -4 1244.79   65.45
   7   2  -4 1240.77   65.63
   7  -2  -3   85.91    4.84
   7   2  -3   79.79    4.82
   7  -2  -3   86.16    4.63
   7  -2  -2  740.43   36.56
  -7   2   2  714.36   36.73
   7  -2  -2  698.46   36.72
  -7  -2   2  701.57   36.72
   7   2  -2  668.26   36.71
  -7  -2   1    6.19    1.40
   7   2  -1    6.75    1.45
  -7   2   1    6.91    1.44
   7  -2  -1    7.32    1.46
   7   2   0  147.77    8.19
  -7  -2   0  148.69    8.20
  -7   2   0  157.82    8.21
   7  -2   0  159.95    8.21
   7  -2   1  323.60   16.78
   7   2   1  319.66   16.78
   7  -2   2 2886.42  147.35
   7   2   2 2857.11  147.35
  -7  -2  -3   54.41    3.50
  -7   2  -3   58.28    3.52
   7  -2   3   56.17    3.54
   7   2   3   57.15    3.51
  -7   2  -4  365.13   18.16
  -7   2  -4  339.61   17.90
  -7  -2  -4  331.70   17.90
   7  -2   4  332.92   17.92
   7   2   4  341.69   17.92
  -7   2  -5    9.36    2.74
  -7   2  -5   12.87    1.88
   7  -2   5   14.53    2.04
  -7  -2  -5   12.62    1.94
   7   2   5   12.57    1.94
  -7  -2  -6   39.66    3.14
  -7   2  -6   37.99    3.23
   7   2   7   38.76    2.33
  -7  -2  -7   39.78    3.21
  -7   2  -7   36.55    3.12
   7  -2   7   37.84    2.34
   7   2   7   34.59    2.83
  -7   2  -8  207.31   11.31
   7  -2   8  199.72   10.59
   7   2   8  198.16   10.59
  -7  -2  -8  204.93   11.35
  -7  -2  -8  209.80   11.41
  -7   2  -8  206.69   11.71
  -7  -2  -9    1.26    2.37
  -7   2  -9    3.69    3.03
  -7  -2  -9   -0.19    2.30
  -7   2  -9    0.38    2.29
   7  -2   9    1.73    1.18
   7   2   9    1.59    1.25
  -7   2 -10   13.91    1.77
  -7  -2 -10   14.02    2.99
  -7   2 -10   14.68    3.62
  -7   2 -10   14.12    2.99
  -7  -2 -10   21.25    2.98
   7  -2  10   17.56    1.77
  -7  -2 -10   16.13    1.68
   7   2  10   16.26    1.72
  -7   2 -10   20.50    1.74
  -7   2 -11   -0.12    1.43
  -7  -2 -11   -2.48    2.60
  -7   2 -11    6.46    3.42
   7  -2  11    2.58    1.42
   7   2  11    0.44    1.44
  -7  -2 -11    1.39    1.38
  -7   2 -11    2.16    1.39
  -7   2 -11    3.09    2.63
  -7  -2 -11   -0.49    2.59
   7   2  12  293.82   15.03
  -7   2 -12  289.16   16.08
  -7  -2 -12  287.00   16.11
   7  -2  12  293.74   15.02
  -7  -2 -12  282.36   15.04
  -7   2 -12  276.61   15.02
  -7   2 -12  264.24   16.29
  -7   2 -13   -2.14    3.43
   7   2  13   -0.57    1.54
   7  -2  13   -0.91    1.62
  -7   2 -13   -0.07    1.49
  -7  -2 -13   -0.28    1.56
  -7  -2 -13    1.09    2.74
  -7   2 -13    1.33    2.67
  -7   2 -14   87.39    5.08
  -7  -2 -14   88.98    5.10
  -7  -2 -15    4.38    1.65
  -7   2 -15    2.87    1.56
  -7   2 -16   11.58    1.58
  -7   2 -16   16.60    1.74
  -7  -2 -16   12.29    1.69
   7   2  17    0.70    1.36
  -7  -2 -17    0.76    1.22
  -7   2 -17    0.85    1.21
  -7  -2 -18   13.58    1.30
  -7   2 -18   11.59    1.29
  -7   3  19   11.76    1.44
   7   3 -18   -0.39    0.82
   7  -3 -18   -0.05    0.81
   7   3 -17    2.50    1.11
   7  -3 -17    4.84    1.12
   7   3 -16    2.01    1.41
   7   3 -16    2.54    1.28
   7  -3 -16    3.44    1.27
   7  -3 -15  171.49    9.28
   7   3 -15  176.18    9.29
   7   3 -14    0.88    1.43
   7  -3 -14    0.25    1.44
   7   3 -13   78.45    5.90
   7  -3 -13   79.78    5.92
   7  -3 -13   85.71    4.83
   7   3 -13   85.70    4.83
   7   3 -13   84.39    6.29
   7   3 -13   83.14    6.33
   7  -3 -12    3.24    2.57
   7   3 -12    2.24    2.41
   7   3 -12    0.69    1.38
   7  -3 -12    3.45    1.41
   7   3 -12    6.50    3.32
   7   3 -12    4.16    3.34
   7   3 -11    4.18    2.65
   7  -3 -11   10.04    2.80
   7   3 -11    6.67    1.53
   7  -3 -11    6.64    1.56
   7   3 -11    6.31    3.30
   7   3 -11    6.48    3.26
   7   3 -10    3.60    2.37
   7  -3 -10    5.55    2.41
   7   3 -10    4.01    1.56
   7   3 -10    3.50    1.20
   7  -3 -10    1.58    1.19
   7   3 -10    4.01    2.92
   7   3 -10    0.96    2.92
   7   3  -9  114.13    6.60
   7  -3  -9  136.98    7.46
   7   3  -9  121.99    7.32
   7  -3  -9  116.54    7.08
   7   3  -9  123.84    7.62
   7   3  -9  127.89    7.65
   7  -3  -8   56.71    4.02
   7   3  -8   56.97    3.99
   7  -3  -8   48.85    3.64
   7   3  -8   50.97    4.20
   7   3  -8   47.81    4.24
   7  -3  -7   16.43    2.03
   7   3  -7   14.08    2.88
   7   3  -7   14.21    2.14
   7   3  -7   14.95    2.69
   7  -3  -7   14.73    2.34
   7   3  -7   14.21    2.28
   7   3  -6   55.91    3.86
   7  -3  -6   57.04    3.88
   7  -3  -6   57.00    3.64
   7   3  -6   59.69    4.22
   7   3  -6   59.96    3.97
   7   3  -6   61.20    4.33
   7   3  -5  195.72   10.23
   7  -3  -5  185.04   10.22
   7   3  -5  186.67   10.37
   7   3  -5  184.08   10.37
   7   3  -5  182.58   10.45
   7   3  -4   70.91    4.90
   7   3  -4   76.22    4.89
   7   3  -4   76.05    4.53
   7  -3  -4   74.85    4.55
   7   3  -4   81.21    4.47
   7   3  -3  962.59   45.26
   7  -3  -3  820.29   44.70
   7   3  -3  925.33   45.26
   7  -3  -3  892.82   44.97
   7   3  -3  893.99   44.96
   7   3  -3  893.48   44.94
   7  -3  -3  906.40   44.96
   7   3  -2    6.24    2.25
   7  -3  -2    8.14    1.35
   7  -3  -2    7.52    1.27
   7   3  -2    6.82    1.25
   7   3  -2    6.99    1.32
  -7   3   1  328.81   18.45
  -7   3   1  353.35   18.59
  -7  -3   1  360.06   18.57
   7   3  -1  362.43   18.61
   7  -3  -1  374.00   18.63
  -7   3   0    3.52    1.28
   7   3   0    1.64    1.07
  -7  -3   0    1.46    1.01
   7  -3   0    1.20    1.09
  -7   3   0    2.22    1.04
  -7   3  -1 1911.08   96.97
  -7   3  -1 1809.89   96.89
  -7  -3  -1 1888.34   96.90
   7   3   1 1908.28   96.88
   7  -3   1 1921.69   96.89
  -7   3  -2    4.33    1.80
  -7   3  -2    3.09    0.69
   7  -3   2    3.85    1.23
   7   3   2    2.73    1.15
  -7   3  -3  252.33   12.76
   7  -3   3  226.10   12.43
   7   3   3  234.11   12.44
  -7   3  -4   73.03    4.64
  -7  -3  -4   67.82    4.21
  -7   3  -4   72.67    4.22
   7  -3   4   68.95    4.20
   7   3   4   65.12    4.18
  -7   3  -5   17.84    2.78
   7   3   5   20.40    2.61
  -7   3  -5   20.65    2.09
  -7  -3  -5   15.98    2.03
   7   3   6   40.22    2.41
  -7   3  -6   41.22    3.06
  -7  -3  -6   39.14    3.09
  -7   3  -6   39.90    3.81
   7   3   6   44.63    3.37
  -7   3  -7  145.18    8.28
   7  -3   7  144.44    7.66
   7   3   7  141.22    7.66
  -7  -3  -7  157.61    8.35
   7   3   7  140.97    8.19
  -7   3  -7  157.49    8.84
  -7  -3  -8    9.49    2.28
  -7   3  -8   13.09    3.18
  -7  -3  -8   12.57    2.32
  -7   3  -8    6.81    2.14
   7  -3   8   10.55    1.25
   7   3   8   11.19    1.26
  -7   3  -9   46.30    3.13
  -7   3  -9   48.81    2.88
  -7  -3  -9   47.71    2.88
  -7   3  -9   47.67    3.81
  -7  -3  -9   52.52    3.98
   7   3   9   46.53    2.90
   7  -3   9   45.07    2.88
  -7   3 -10    4.62    1.60
  -7   3 -10    5.37    2.27
  -7  -3 -10    8.26    2.48
   7  -3  10    3.50    1.27
   7   3  10    0.17    1.24
  -7   3 -10    4.89    1.23
  -7  -3 -10    2.78    1.27
  -7   3 -11   34.55    2.70
  -7   3 -11   33.25    2.41
  -7  -3 -11   33.79    2.47
  -7   3 -11   31.20    4.43
  -7  -3 -11   33.88    3.76
   7   3  11   34.38    2.46
  -7   3 -11   39.54    3.71
   7  -3  11   35.57    2.46
  -7   3 -12    9.13    1.84
  -7   3 -12    5.34    3.24
  -7   3 -12   10.77    3.67
   7  -3  12   10.44    1.63
   7   3  12    8.54    1.59
  -7   3 -12   11.35    1.52
  -7  -3 -12    9.90    1.59
  -7  -3 -12   10.82    2.67
  -7   3 -12    6.72    2.56
  -7   3 -13  190.75   11.52
  -7   3 -13  193.67   10.18
  -7  -3 -13  192.37   10.18
  -7   3 -13  187.70   11.69
  -7  -3 -13  194.01   11.17
  -7   3 -13  174.38   11.09
  -7  -3 -14    3.83    1.46
  -7   3 -14    1.22    1.40
  -7  -3 -15    8.80    1.52
  -7   3 -15    7.31    1.51
   7   3  16    0.92    1.68
  -7   3 -16    1.08    1.37
  -7  -3 -16    2.25    1.19
  -7   3 -16    1.19    1.19
   7   3  17   11.55    1.57
  -7   3 -17   12.75    1.42
  -7  -3 -17   15.55    1.38
  -7   3 -17   14.01    1.92
  -7   3 -17   16.01    1.36
  -7   3 -18    1.37    1.14
   7   4 -18   10.34    1.51
   7   4 -17    0.71    1.81
  -7   4  17    3.48    1.29
   7   4 -17    2.19    1.10
   7   4 -16    7.63    1.57
   7  -4 -16    6.75    1.12
   7   4 -15    0.06    1.73
   7  -4 -15    0.39    1.12
   7   4 -15   -0.39    1.10
   7   4 -14  236.25   12.31
   7  -4 -14  232.42   12.31
   7  -4 -13    0.98    1.25
   7   4 -13    2.13    1.26
   7  -4 -12   46.71    2.95
   7   4 -12   48.80    2.95
   7   4 -12   41.23    4.62
   7   4 -12   46.16    4.55
   7   4 -11   17.46    3.36
   7   4 -11    8.79    3.32
   7   4 -11   12.62    2.50
   7   4 -11   16.25    1.56
  -7   4  10   59.30    4.20
   7   4 -10   67.32    5.35
   7   4 -10   76.11    5.60
   7   4 -10   72.86    4.18
   7   4 -10   57.08    4.69
   7  -4 -10   54.30    4.68
   7   4 -10   69.73    3.82
  -7   4   9   53.75    3.47
   7   4  -9   53.21    4.62
   7   4  -9   60.66    4.55
   7   4  -9   56.24    3.48
   7   4  -9   51.99    3.96
   7  -4  -9   45.37    3.98
  -7   4   8    2.21    1.85
   7   4  -8    8.91    1.76
   7   4  -8    2.18    1.93
   7  -4  -8    3.67    2.05
   7   4  -8    4.70    2.88
   7   4  -8    7.34    2.76
   7   4  -7   16.40    2.21
   7  -4  -7   20.63    2.32
   7   4  -7   19.36    2.93
   7   4  -7   24.57    2.66
   7   4  -7   13.80    2.71
   7  -4  -6    9.63    1.93
   7  -4  -6    2.86    1.80
   7   4  -6    7.45    1.80
   7   4  -6    5.78    1.89
   7   4  -6    7.76    2.95
   7   4  -6    8.69    2.53
   7  -4  -5   64.12    3.83
   7   4  -5   63.03    3.80
   7   4  -5   59.97    3.87
   7  -4  -5   66.26    3.98
  -7   4   5   62.89    3.62
   7   4  -5   58.88    4.52
   7   4  -5   59.63    4.59
   7   4  -4  250.20   13.50
   7  -4  -4  248.49   13.51
   7   4  -4  256.64   13.51
   7  -4  -4  254.79   13.53
  -7   4   4  259.90   13.35
   7   4  -4  270.65   14.05
   7   4  -4  256.84   14.04
   7   4  -3   74.22    4.23
   7  -4  -3   69.97    4.24
   7   4  -3   71.78    4.24
   7  -4  -3   74.17    4.28
  -7   4   3   82.14    4.21
   7   4  -3   84.07    5.06
   7   4  -3   73.98    5.11
   7   4  -2  123.53    7.11
   7  -4  -2  119.02    7.12
   7   4  -2  133.93    7.14
  -7   4   2  151.69    7.16
   7   4  -2  152.77    8.14
   7   4  -2  156.60    7.97
   7   4  -1   56.58    3.24
   7   4  -1   57.78    3.25
   7   4  -1   62.47    4.57
   7   4   0   84.66    4.70
   7   4   0   83.55    4.72
   7   4   0   94.87    4.84
   7   4   0   96.81    5.81
  -7   4   0   88.76    4.82
  -7   4  -1  283.45   14.69
   7   4   1  301.49   14.53
  -7   4  -1  272.38   14.49
   7   4   1  263.86   14.48
   7   4   2  490.93   24.78
  -7   4  -2  477.19   24.33
   7   4   2  488.24   24.06
  -7   4  -2  423.23   24.07
   7  -4   2  471.34   24.09
   7   4   3   69.99    4.80
  -7   4  -3   62.47    4.28
   7   4   4  102.06    6.45
  -7   4  -4  102.51    6.27
  -7   4  -5    3.57    2.47
   7   4   5    8.24    2.56
  -7   4  -5    8.80    1.54
  -7   4  -6   20.69    3.31
   7   4   6   16.96    2.94
  -7   4  -7   58.94    3.51
   7   4   7   52.81    4.15
  -7   4  -7   62.89    4.68
  -7   4  -7   56.23    3.47
  -7   4  -7   51.87    3.79
  -7  -4  -7   54.10    3.83
  -7   4  -8  103.47    5.17
  -7   4  -8   93.95    6.41
  -7  -4  -8   85.28    5.59
   7   4   8   81.58    4.81
  -7   4  -8   88.53    5.58
  -7   4  -9    5.05    1.75
  -7   4  -9    2.36    3.14
  -7  -4  -9    6.64    2.08
  -7   4  -9    2.47    2.03
   7  -4   9    0.05    1.12
   7   4   9   -0.19    1.08
  -7   4 -10   18.71    2.25
  -7   4 -10   19.77    1.64
  -7   4 -10   18.94    3.23
  -7   4 -10   24.96    3.79
  -7   4 -10   18.80    2.58
  -7  -4 -10   19.40    2.65
   7  -4  10   19.46    1.67
   7   4  10   19.33    1.69
  -7   4 -11   52.32    3.40
  -7   4 -11   44.04    4.47
  -7   4 -11   51.17    4.92
  -7   4 -11   47.21    3.02
  -7   4 -11   49.78    3.97
  -7   4 -12  131.28    7.41
  -7   4 -12  122.60    8.40
  -7  -4 -12  134.18    7.21
  -7   4 -12  136.23    7.20
  -7   4 -12  131.61    8.89
   7   4  13    1.26    2.24
  -7   4 -13    2.25    1.25
  -7  -4 -13    4.02    1.32
   7   4  14   65.38    4.45
  -7   4 -14   73.88    4.00
  -7  -4 -14   67.49    4.00
  -7   4 -15    5.21    1.15
  -7  -4 -15    6.21    1.18
   7   4  15    4.90    1.94
  -7   4 -15    4.52    1.66
   7   4  16    3.40    1.63
  -7   4 -16    2.72    1.42
  -7   4 -16    2.23    1.83
   7   4  17    2.93    1.16
  -7   4 -17    1.56    1.10
  -7   4 -17    2.65    1.43
  -7   5  17    1.43    1.64
   7   5 -17    0.99    1.46
  -7   5  16    0.76    1.31
   7   5 -16    2.93    1.84
  -7   5  16    2.13    1.90
   7   5 -16    0.47    1.38
  -7   5  15   63.34    3.76
  -7   5  15   55.23    4.10
   7   5 -15   61.35    4.10
   7   5 -15   65.64    3.84
   7   5 -14    0.56    1.85
  -7   5  14    1.76    1.62
   7   5 -14    1.14    2.30
  -7   5  13  120.73    6.73
  -7   5  12   10.20    1.93
   7   5 -11   12.75    3.50
  -7   5  11   19.17    2.25
  -7   5  10   33.44    3.09
   7   5 -10   42.27    4.40
   7   5 -10   37.39    3.09
  -7   5  10   43.30    2.95
  -7   5   9   87.68    5.38
   7   5  -9   93.02    6.54
   7   5  -9   88.42    5.35
   7   5  -9   80.14    5.13
  -7   5   8   33.26    2.77
   7   5  -8   42.27    4.04
   7   5  -8   36.53    2.75
   7   5  -8   31.14    2.52
  -7   5   8   33.08    2.53
  -7   5   7   17.63    2.28
   7   5  -7   15.26    3.30
   7   5  -7   14.74    2.80
   7   5  -7   18.47    2.15
   7   5  -7   17.98    2.48
   7   5  -7   15.76    1.97
  -7   5   7   17.32    1.96
  -7   5   6    1.81    1.68
   7   5  -6    3.42    2.70
   7   5  -6    5.20    2.64
   7   5  -6    2.21    1.88
   7   5  -6    3.04    1.58
  -7   5   6    2.59    1.47
  -7   5   5   82.92    4.82
   7   5  -5   84.13    5.75
   7   5  -5   87.96    5.81
  -7   5   5   80.74    4.67
   7   5  -5   83.50    4.74
  -7   5   5   75.45    4.82
   7   5  -4   45.89    3.92
  -7   5   4   39.73    2.75
   7   5  -3  289.89   16.60
   7   5  -3  324.25   16.48
  -7   5   3  298.72   15.74
   7   5  -2   43.20    4.28
  -7   5   2   48.53    2.87
   7   5  -2   44.92    2.92
   7   5  -1   80.18    5.93
  -7   5   1   84.18    4.71
   7   5  -1   85.31    4.77
   7   5   0   24.29    3.47
   7   5   0   22.71    1.93
   7   5   1  249.81   13.10
   7   5   2    2.92    2.92
  -7   5  -2    2.41    1.65
   7   5   3  231.62   12.52
  -7   5  -3  210.44   11.85
  -7   5  -4   19.59    2.54
   7   5   4   17.78    3.27
  -7   5  -5    9.61    1.71
  -7   5  -5   10.59    1.71
   7   5   5   10.75    2.11
  -7   5  -5    8.73    2.13
  -7   5  -5    9.66    1.67
  -7   5  -5    8.43    2.50
   7   5   5   11.99    2.91
  -7   5  -6   53.89    3.65
   7   5   6   49.28    3.62
  -7   5  -6   61.96    4.41
  -7   5  -6   49.76    3.39
   7   5   6   54.20    4.42
  -7   5  -7   11.35    1.92
  -7   5  -7    4.49    2.39
  -7   5  -7   10.60    1.89
   7   5   7    2.79    2.31
  -7   5  -7    5.99    3.00
   7   5   7    4.18    2.66
  -7   5  -8   21.45    2.66
  -7   5  -8   19.61    2.21
  -7   5  -8   21.31    2.26
   7   5   8   21.71    2.65
  -7   5  -8   24.29    3.51
  -7   5  -9   16.01    2.62
  -7   5  -9   13.44    2.16
   7   5   9    9.78    2.57
  -7   5  -9   15.75    3.59
  -7   5 -10   11.91    2.64
  -7   5 -10    9.10    2.12
   7   5  10   12.93    2.71
  -7   5 -10   10.49    3.29
  -7   5 -11   55.90    4.11
  -7   5 -11   59.10    3.84
   7   5  11   55.66    4.13
   7   5  12    6.13    2.47
  -7   5 -12    7.12    2.51
  -7   5 -13  106.02    6.27
  -7   5 -13  106.59    6.07
   7   5  13  105.55    6.23
   7   5  14    1.65    2.05
  -7   5 -14    2.56    1.75
  -7   5 -14    1.98    2.15
  -7   5 -15    4.88    1.92
   7   5  15    7.35    1.85
  -7   5 -15    6.86    1.64
   7   5  16    3.65    1.45
  -7   5 -16    1.07    1.62
  -7   5 -16    4.25    1.34
  -7   5 -17    5.69    0.97
   7   5  17    3.14    1.14
   7   6 -16    4.65    1.22
  -7   6  16    6.15    1.57
   7   6 -16    4.65    1.46
   7   6 -16    4.68    1.23
  -7   6  15    0.67    1.14
   7   6 -15    2.33    1.50
   7   6 -15    1.64    1.80
  -7   6  15    1.81    1.87
  -7   6  14   81.27    4.95
   7   6 -14   89.89    5.11
  -7   6  14   93.87    5.29
   7   6 -14   92.64    5.26
  -7   6  13    5.98    1.60
   7   6 -13    2.72    2.19
   7   6 -13    8.68    2.01
  -7   6  13    9.08    2.41
  -7   6  12   20.34    2.17
   7   6 -12   24.55    2.53
   7   6 -12   23.42    2.85
  -7   6  12   26.46    2.88
  -7   6  11    3.86    1.77
  -7   6  11    5.66    2.48
   7   6 -11    5.61    2.49
  -7   6  10   18.28    2.85
  -7   6  10   13.31    2.43
   7   6 -10   18.80    2.00
   7   6 -10   13.17    2.76
  -7   6  10   15.93    2.10
  -7   6   9   46.98    3.72
   7   6  -9   49.82    3.80
  -7   6   9   48.65    3.56
   7   6  -9   37.73    4.47
   7   6  -9   53.68    3.53
   7   6  -9   48.28    3.23
  -7   6   9   45.44    3.24
   7   6  -8   16.15    2.82
  -7   6   8   15.51    2.67
  -7   6   8   14.31    2.46
   7   6  -8   14.74    3.45
   7   6  -8   19.16    2.23
   7   6  -8   19.83    2.45
  -7   6   8   17.76    2.16
   7   6  -7   -1.40    2.17
  -7   6   7    6.65    2.32
  -7   6   7   -0.88    2.00
   7   6  -7    1.99    2.88
   7   6  -7    0.45    2.67
   7   6  -7    0.75    1.74
  -7   6   7    1.35    1.58
  -7   6   6    0.81    2.31
  -7   6   6    3.92    2.14
   7   6  -6    4.10    2.25
   7   6  -6    6.26    3.21
   7   6  -6    5.79    3.16
   7   6  -6    4.70    1.94
   7   6  -6    6.74    2.03
  -7   6   6    6.60    1.71
  -7   6   5   41.20    3.18
   7   6  -5   42.92    3.26
  -7   6   5   42.24    3.22
   7   6  -5   44.35    4.24
   7   6  -5   46.62    4.13
   7   6  -5   36.67    2.90
  -7   6   5   45.16    2.91
   7   6  -5   47.52    3.12
   7   6  -5   46.62    3.08
  -7   6   5   42.26    3.19
   7   6  -4  215.95   12.14
  -7   6   4  228.13   12.17
  -7   6   4  217.72   12.11
   7   6  -4  236.56   12.13
  -7   6   4  231.79   12.17
   7   6  -4  229.46   12.09
  -7   6   4  231.42   12.00
   7   6  -4  226.80   12.03
   7   6  -4  225.52   13.17
  -7   6   3    8.42    1.84
   7   6  -3    8.06    1.97
   7   6  -3    7.12    3.25
   7   6  -3    4.58    1.74
  -7   6   3    4.99    1.88
   7   6  -3    7.70    1.89
  -7   6   3    6.92    1.42
   7   6  -3    5.52    1.61
  -7   6   2  419.44   20.78
   7   6  -2  390.34   20.75
   7   6  -2  403.82   20.66
   7   6  -2  381.39   21.71
  -7   6   2  383.48   20.61
  -7   6   1   28.45    2.48
   7   6  -1   24.51    3.82
  -7   6   1   27.49    2.13
  -7   6   1   28.76    2.41
   7   6  -1   26.48    2.39
   7   6  -1   24.80    2.36
   7   6  -1   25.69    2.21
   7   6  -1   28.34    2.23
   7   6   0   51.73    3.66
   7   6   0   41.01    4.62
   7   6   0   52.96    3.17
   7   6   0   43.12    3.23
   7   6   0   50.64    3.15
  -7   6   0   52.24    3.33
   7   6   0   46.92    3.31
  -7   6   0   47.67    3.09
   7   6   1    4.47    1.84
   7   6   1    7.88    1.73
  -7   6  -1    7.04    1.84
   7   6   1    5.64    1.58
  -7   6  -1    7.08    1.61
  -7   6  -1    6.27    1.68
  -7   6  -2  251.71   12.92
   7   6   2  238.58   12.99
   7   6   2  249.06   12.89
   7   6   2  243.72   12.94
  -7   6  -2  235.02   12.93
   7   6   2  242.62   12.89
   7   6   2  249.51   14.16
  -7   6  -3   25.25    2.26
   7   6   3   23.58    2.14
   7   6   3   28.04    2.21
   7   6   3   21.80    2.45
  -7   6  -3   21.17    2.62
  -7   6  -3   24.51    2.22
   7   6   3   21.76    2.21
   7   6   3   23.57    3.75
   7   6   4   39.24    2.82
   7   6   4   40.06    2.79
   7   6   4   43.50    3.13
  -7   6  -4   39.02    2.89
   7   6   4   38.60    2.96
  -7   6  -4   39.30    3.29
   7   6   4   41.69    3.30
   7   6   4   40.37    4.27
  -7   6  -5    1.06    1.80
   7   6   5    2.07    1.47
  -7   6  -5    3.31    1.74
  -7   6  -5    3.38    2.24
   7   6   5    0.27    2.27
  -7   6  -5    2.69    1.66
   7   6   5    0.77    2.92
  -7   6  -6   10.35    2.01
  -7   6  -6    6.11    1.98
   7   6   6    5.31    2.52
  -7   6  -6   11.99    2.56
  -7   6  -6    7.28    1.93
   7   6   6   10.69    3.41
  -7   6  -7   13.32    2.20
  -7   6  -7   16.78    2.16
   7   6   7   19.34    2.68
  -7   6  -7   17.01    2.67
   7   6   7   10.63    2.97
  -7   6  -8   39.01    3.66
  -7   6  -8   39.69    3.17
   7   6   8   46.60    3.62
  -7   6  -8   40.88    3.24
  -7   6  -9   18.25    2.46
   7   6   9   13.03    2.73
  -7   6  -9   13.17    2.70
   7   6  10    2.72    2.58
  -7   6 -10    1.15    2.44
   7   6  11    6.41    2.51
  -7   6 -11    9.67    2.57
  -7   6 -12  105.42    6.44
  -7   6 -12  109.12    6.29
   7   6  12  115.43    6.48
   7   6  13    2.10    2.12
  -7   6 -13    0.51    1.76
  -7   6 -13    4.21    2.14
   7   6  14   44.60    3.12
  -7   6 -14   43.56    2.95
  -7   6 -14   42.24    3.14
  -7   6 -15    6.32    1.46
  -7   6 -15    3.93    1.66
   7   6  15    2.02    1.45
  -7   6 -16    3.70    1.16
   7   7 -15   15.47    1.26
   7   7 -14    2.37    1.48
  -7   7  14    1.85    1.70
   7   7 -14    3.03    1.63
   7   7 -14    3.50    1.21
  -7   7  13   61.37    3.80
   7   7 -13   54.92    3.73
   7   7 -12    4.19    2.13
  -7   7  12   10.87    2.22
   7   7 -11    9.57    2.07
  -7   7  11    3.38    2.32
   7   7 -11    7.29    2.29
  -7   7  11    3.12    1.46
   7   7 -11    8.06    1.52
   7   7 -10   19.27    2.39
  -7   7  10   21.17    2.72
   7   7 -10   23.07    2.76
  -7   7  10   18.37    2.00
   7   7 -10   25.59    2.14
   7   7  -9    1.75    2.07
  -7   7   9    4.77    2.26
   7   7  -9    6.31    2.46
  -7   7   9    9.44    2.54
  -7   7   9    6.25    1.64
   7   7  -9    5.23    1.85
  -7   7   8   22.03    2.73
   7   7  -8   23.42    2.41
  -7   7   8   22.86    2.71
   7   7  -8   22.45    2.77
   7   7  -8   19.74    1.98
  -7   7   8   22.42    2.11
   7   7  -8   20.08    2.34
  -7   7   7    0.88    2.41
   7   7  -7    1.17    1.95
  -7   7   7    2.06    2.39
   7   7  -7    1.01    2.48
   7   7  -7    3.81    2.05
   7   7  -7    2.08    2.10
  -7   7   7   -1.27    1.68
   7   7  -7   -0.50    1.57
  -7   7   6    4.31    2.29
   7   7  -6    2.53    1.77
   7   7  -6    2.35    2.33
  -7   7   6    4.69    2.22
   7   7  -6    4.06    2.96
   7   7  -6    1.64    1.57
  -7   7   6    3.99    1.55
   7   7  -6    4.15    2.10
   7   7  -6    5.47    2.12
   7   7  -5   61.61    4.05
  -7   7   5   71.76    4.41
  -7   7   5   56.95    4.33
   7   7  -5   69.20    5.44
  -7   7   5   66.94    3.98
   7   7  -5   64.78    4.00
   7   7  -5   67.64    4.22
   7   7  -5   74.05    4.29
   7   7  -4   64.00    4.16
  -7   7   4   71.36    4.14
   7   7  -4   69.04    4.18
   7   7  -4   70.10    5.84
   7   7  -4   73.83    4.44
   7   7  -4   71.27    4.35
  -7   7   4   69.64    4.57
   7   7  -3  397.92   20.43
   7   7  -3  368.98   20.12
   7   7  -3  382.13   20.20
  -7   7   3  397.33   20.24
   7   7  -3  368.23   21.25
   7   7  -3  388.78   20.06
  -7   7   2   17.34    2.35
   7   7  -2   18.90    3.96
   7   7  -2   14.14    2.25
   7   7  -2   17.16    2.08
  -7   7   2   17.34    2.33
   7   7  -2   12.79    2.11
  -7   7   2   15.16    1.78
   7   7  -2   16.31    1.90
  -7   7   1   23.96    2.61
   7   7  -1   19.96    2.35
  -7   7   1   26.37    2.25
   7   7  -1   29.18    2.65
   7   7  -1   25.60    2.51
  -7   7   1   19.35    2.37
  -7   7   1   23.29    2.63
   7   7  -1   30.40    4.24
  -7   7   0    4.03    1.73
   7   7   0    8.10    2.10
   7   7   0    2.78    1.79
   7   7   0    7.31    1.94
  -7   7   0    7.44    2.13
  -7   7   0    5.48    2.11
  -7   7   0    6.25    1.70
   7   7   0    6.47    3.66
  -7   7  -1  154.62    8.26
   7   7   1  149.51    8.15
  -7   7  -1  144.27    8.08
   7   7   1  142.00    8.17
   7   7   1  154.47    8.13
  -7   7  -1  148.52    8.11
  -7   7  -1  155.37    8.26
   7   7   1  138.26    8.00
   7   7   2    1.25    2.05
   7   7   2    1.29    1.86
  -7   7  -2    2.74    1.82
  -7   7  -2    1.96    2.14
   7   7   2    3.13    1.84
   7   7   2    0.71    1.69
  -7   7  -2    1.25    1.84
   7   7   2   -2.15    2.64
  -7   7  -2    2.26    2.07
   7   7   2    3.69    3.43
  -7   7  -3  118.58    7.40
  -7   7  -3  139.71    7.44
   7   7   3  143.47    7.41
   7   7   3  140.35    7.39
   7   7   3  121.67    7.47
   7   7   3  131.52    8.85
   7   7   4   12.62    1.87
   7   7   4   12.17    2.28
  -7   7  -4    9.94    2.06
   7   7   4   10.43    3.60
   7   7   5    5.80    2.15
   7   7   5    5.07    1.58
  -7   7  -5    4.26    2.00
  -7   7  -5    8.64    2.01
   7   7   5    5.74    3.21
   7   7   6   23.14    2.67
  -7   7  -6   24.11    2.56
  -7   7  -6   24.38    3.12
  -7   7  -6   25.81    2.51
   7   7   6   23.87    3.61
  -7   7  -7    9.40    2.21
   7   7   7    7.40    2.29
   7   7   7    5.98    2.77
  -7   7  -7    6.93    2.10
  -7   7  -7    7.37    2.76
   7   7   8   35.58    3.00
   7   7   8   33.04    3.39
  -7   7  -8   33.59    2.83
  -7   7  -8   30.68    3.31
   7   7   9   17.35    2.50
   7   7   9   19.05    2.88
  -7   7  -9   17.52    2.82
  -7   7  -9   19.30    2.32
   7   7  10    4.62    2.09
   7   7  10    3.48    2.53
  -7   7 -10    5.15    2.46
  -7   7 -10    5.76    2.05
   7   7  11   27.41    2.61
   7   7  11   32.67    2.91
  -7   7 -11   25.92    2.86
  -7   7 -11   28.99    2.56
   7   7  12    2.71    1.76
  -7   7 -12    4.78    2.14
   7   7  13   62.68    3.66
  -7   7 -13   58.37    3.84
   7   7  14    4.27    1.17
  -7   7 -15    0.79    1.09
   7   8 -13    3.93    1.13
   7   8 -12   16.76    1.79
   7   8 -11    4.31    1.60
   7   8 -10   13.37    1.73
   7   8 -10   10.95    1.90
   7   8  -9   96.87    5.47
   7   8  -9   95.04    5.49
   7   8  -8    3.33    1.86
   7   8  -8    2.08    1.78
  -7   8   8    0.85    2.22
   7   8  -7   14.66    2.16
   7   8  -7   11.08    1.95
  -7   8   7   16.58    2.44
   7   8  -6    5.50    2.06
   7   8  -6    6.27    2.18
   7   8  -6    5.22    1.74
  -7   8   6    3.20    2.30
   7   8  -5   40.35    2.94
   7   8  -5   40.39    3.10
   7   8  -5   31.89    2.98
   7   8  -5   37.69    2.72
   7   8  -4   38.21    3.00
   7   8  -4   34.25    2.90
   7   8  -4   37.22    2.82
  -7   8   4   31.55    2.98
   7   8  -4   31.90    4.33
  -7   8   3   24.27    2.77
   7   8  -3   25.67    2.44
   7   8  -3   24.92    2.31
  -7   8   3   23.34    2.55
  -7   8   3   21.33    2.72
   7   8  -3   25.00    3.87
   7   8  -2  131.56    7.16
  -7   8   2  107.66    6.64
  -7   8   2  120.20    6.77
  -7   8   2  121.27    6.85
  -7   8   2  117.86    6.46
   7   8  -2  114.90    6.64
   7   8  -2  120.37    6.72
   7   8  -2  114.07    6.52
   7   8  -2  104.53    8.03
   7   8  -1    2.71    2.01
  -7   8   1    2.63    2.27
   7   8  -1    0.71    1.93
  -7   8   1    1.64    1.65
   7   8  -1    1.92    1.56
   7   8  -1   -2.12    2.97
  -7   8   1    3.50    2.17
   7   8  -1    6.87    3.74
  -7   8   0   65.44    4.14
   7   8   0   60.82    3.91
  -7   8   0   62.39    3.79
   7   8   0   59.46    3.92
   7   8   0   58.91    3.81
   7   8   0   50.94    3.56
  -7   8   0   64.20    4.04
   7   8   0   48.99    5.57
   7   8   1    6.17    1.96
   7   8   1    4.87    1.98
  -7   8  -1    6.65    1.91
  -7   8  -1    4.33    2.35
   7   8   1    5.26    2.11
  -7   8  -1    5.72    1.79
  -7   8  -1    5.02    2.16
   7   8   1    8.85    3.89
  -7   8  -2   88.82    5.36
  -7   8  -2   81.49    5.18
   7   8   2   90.45    5.24
   7   8   2   80.52    5.28
   7   8   2   86.24    5.18
  -7   8  -2   96.06    5.49
  -7   8  -2   89.06    5.27
   7   8   2  102.26    6.93
   7   8   3   21.06    2.53
   7   8   3   25.32    2.36
  -7   8  -3   29.32    2.60
  -7   8  -3   22.64    2.80
  -7   8  -3   23.11    2.47
  -7   8  -3   25.67    2.59
   7   8   3   20.50    4.08
   7   8   4    3.07    1.97
  -7   8  -4    5.02    2.09
   7   8   4    5.44    1.61
  -7   8  -4    3.18    2.29
  -7   8  -4    4.95    1.97
  -7   8  -4    7.29    2.00
   7   8   4    4.87    2.81
   7   8   4    8.82    3.49
  -7   8  -5   -0.08    1.97
  -7   8  -5    0.37    1.78
   7   8   5    3.88    1.98
  -7   8  -5    3.96    2.20
  -7   8  -6    4.09    1.97
  -7   8  -6    2.13    1.68
   7   8   6    2.46    1.98
  -7   8  -6    2.34    2.11
  -7   8  -7   30.79    2.66
   7   8   7   26.34    2.55
  -7   8  -8   18.66    2.26
   7   8   8   18.47    2.20
  -7   8  -9    1.77    1.80
   7   8   9    0.18    1.76
  -7   8 -10    0.43    1.74
   7   8  10    1.28    1.54
  -7   8 -11    6.07    1.61
  -7   8 -12   44.70    2.82
  -7   8 -12   42.30    2.82
   7   8  13    1.29    1.40
  -7   8 -13    0.68    1.22
  -7   8 -13    0.49    1.08
   7   9 -11    1.03    0.95
   7   9 -10    7.79    1.33
   7   9  -9   14.87    1.63
   7   9  -9    9.47    1.59
  -7   9   8   19.55    2.06
   7   9  -8   21.57    2.04
   7   9  -8   24.50    2.08
  -7   9   7    2.40    1.70
  -7   9   7    2.35    2.03
   7   9  -7   -0.53    1.63
   7   9  -7    5.12    1.77
  -7   9   6   -1.85    1.74
   7   9  -6    1.29    1.84
   7   9  -6    1.64    1.70
  -7   9   5   19.09    2.29
   7   9  -5   24.50    2.49
   7   9  -5   27.09    2.33
  -7   9   4   49.44    3.60
  -7   9   4   44.11    3.31
   7   9  -4   51.83    3.50
   7   9  -4   51.94    3.34
  -7   9   3   73.21    4.45
  -7   9   3   75.98    4.71
   7   9  -3   75.36    4.53
  -7   9   2    9.47    2.21
   7   9  -2    9.11    2.01
  -7   9   2    9.25    2.34
   7   9  -2    6.46    1.86
  -7   9   1    1.95    2.10
   7   9  -1    4.15    1.97
  -7   9   1    2.76    2.17
   7   9  -1    4.63    1.87
   7   9   0   16.21    2.96
  -7   9   0   12.93    2.22
   7   9   0   16.24    2.08
  -7   9   0   16.11    1.94
  -7   9   0   20.90    2.51
   7   9   0   15.49    2.15
   7   9   1   71.99    4.81
  -7   9  -1   65.07    4.23
   7   9   1   66.58    4.13
   7   9   1   63.44    4.14
  -7   9  -1   67.83    4.35
  -7   9  -1   69.96    4.13
  -7   9  -2   20.91    2.32
  -7   9  -2   25.39    2.59
  -7   9  -2   27.78    2.34
   7   9   2   20.16    2.17
   7   9   2   18.61    2.16
  -7   9  -3   37.11    2.86
  -7   9  -3   39.78    2.96
   7   9   3   39.13    2.71
   7   9   3   33.92    2.77
  -7   9  -4   36.73    2.52
  -7   9  -4   30.36    2.49
  -7   9  -4   35.37    2.94
   7   9   4   31.20    2.49
   7   9   4   33.31    2.32
  -7   9  -5   -1.35    1.65
  -7   9  -5    1.00    2.06
  -7   9  -6    9.34    1.83
  -7   9  -6   18.06    2.18
   7   9   7    9.45    2.46
  -7   9  -7    5.02    1.67
  -7   9  -7    8.36    1.86
   7   9   8   15.68    2.34
  -7   9  -8   12.76    1.70
  -7   9  -8   13.61    1.98
   7   9   9    3.43    1.99
  -7   9  -9    4.33    1.41
  -7   9  -9    2.94    1.58
   7   9  10   -1.99    1.80
  -7   9 -10   -0.57    1.20
  -7   9 -10    1.05    1.36
   7   9  11   10.80    1.54
  -7   9 -11    5.60    1.19
   7  10  -8    3.06    1.17
   7  10  -7    3.27    1.09
   7  10  -7    6.64    1.43
   7  10  -6    1.56    1.16
   7  10  -6   -1.25    1.48
  -7  10   5   22.81    2.13
   7  10  -5   20.82    1.81
   7  10  -5   24.63    2.08
  -7  10   4   29.35    2.41
   7  10  -4   28.63    2.14
  -7  10   3    7.94    1.77
   7  10  -3    5.80    1.47
   7  10  -3    4.48    1.67
  -7  10   2   17.94    1.99
   7  10  -2   17.03    1.77
   7  10  -2   16.78    1.99
  -7  10   1   11.34    1.79
   7  10  -1   12.50    1.74
  -7  10   0    3.46    1.56
   7  10   0    3.73    1.52
  -7  10   0    5.44    1.86
  -7  10  -1    1.91    1.47
  -7  10  -1    0.19    1.83
   7  10   1    2.79    1.44
   7  10   2   29.73    2.82
  -7  10  -2   33.91    2.57
   7  10   2   28.51    2.11
   7  10   3   33.89    2.97
  -7  10  -3   32.20    2.64
  -7  10  -4    2.31    1.74
  -7  10  -5    3.15    1.61
  -7  10  -6    0.84    1.49
  -7  10  -7   17.16    1.68
  -7  10  -8    0.23    1.14
   7  11  -4    6.24    1.04
   7  11  -3   21.01    1.55
   7  11  -2    1.03    1.00
   7  11  -1    2.40    0.93
   8   0 -19    0.42    1.02
   8   0 -18   34.23    2.34
   8   0 -17    0.90    1.42
   8   0 -16   10.70    1.96
   8   0 -15   -1.52    1.68
   8   0 -14   10.15    1.99
   8   0 -14    4.32    3.27
   8   0 -14    9.29    3.27
   8   0 -14    7.16    3.36
   8   0 -13    1.17    1.59
   8   0 -13    0.56    3.15
   8   0 -13   -2.53    3.29
   8   0 -13    7.01    3.15
   8   0 -12  185.35   11.26
   8   0 -12  188.60   10.11
   8   0 -12  196.50   11.40
   8   0 -12  185.73   11.29
   8   0 -11    0.24    3.03
   8   0 -11   -1.01    2.72
  -8   0  11   -0.70    1.71
   8   0 -10    8.59    3.04
   8   0 -10   13.03    2.93
  -8   0  10   11.12    1.87
   8   0  -9   -0.94    2.55
   8   0  -9   -0.79    2.55
   8   0  -8 1086.99   57.76
   8   0  -8 1139.50   57.82
   8   0  -7    0.85    2.38
   8   0  -7    0.59    2.17
   8   0  -6  821.42   42.00
   8   0  -6  795.02   42.00
   8   0  -5   -1.37    1.94
   8   0  -5   -0.10    1.89
   8   0  -5    0.53    1.64
   8   0  -4    7.52    1.89
   8   0  -4    8.57    1.79
   8   0  -4    6.54    1.64
   8   0  -3   -0.62    1.51
   8   0  -3    0.47    1.34
  -8   0   3    0.07    1.25
   8   0  -2   36.18    2.65
   8   0  -2   38.99    2.62
  -8   0   2   40.18    2.53
   8   0  -1   -0.25    1.50
   8   0  -1    0.78    1.37
   8   0   0    3.95    1.38
   8   0   1   -0.26    1.38
   8   0   2  441.39   22.98
  -8   0  -3   -0.40    1.32
   8   0   3   -0.91    1.56
   8   0   4 1003.14   51.10
  -8   0  -4  974.56   51.09
  -8   0  -5    0.98    1.67
   8   0   5    0.23    1.75
   8   0   6   75.41    4.90
  -8   0  -6   78.20    4.93
  -8   0  -7    0.75    2.12
   8   0   7   -0.53    1.06
  -8   0  -8  946.79   49.91
  -8   0  -8  970.07   49.82
   8   0   8  953.22   49.14
  -8   0  -9    3.86    2.87
  -8   0  -9    2.00    2.32
   8   0   9    0.26    1.26
  -8   0 -10  325.24   18.26
   8   0  10  326.30   17.23
  -8   0 -10  342.89   18.16
  -8   0 -10  331.65   17.23
  -8   0 -11    4.38    3.11
  -8   0 -11   -1.76    2.58
   8   0  11    0.33    1.48
  -8   0 -11   -0.20    1.38
  -8   0 -12   21.12    3.75
  -8   0 -12   24.87    3.70
   8   0  12   22.76    2.20
  -8   0 -12   25.59    2.23
  -8   0 -13    0.84    3.14
  -8   0 -13   -0.29    2.80
   8   0  13    0.82    1.66
  -8   0 -13   -0.81    1.59
  -8   0 -14   20.76    2.28
  -8   0 -14   13.58    3.55
  -8   0 -14   21.33    3.49
   8   0  14   23.81    2.34
  -8   0 -15    0.14    1.66
  -8   0 -16   16.31    2.03
  -8   0 -17   -0.62    1.36
  -8   0 -18   20.20    1.68
  -8   0 -19    0.37    0.90
   8  -1 -19   35.40    2.16
   8   1 -19   34.40    2.14
   8   1 -18    1.21    1.19
   8  -1 -18    1.95    1.23
   8   1 -17   22.62    1.96
   8  -1 -17   22.08    1.97
   8   1 -16    1.61    1.67
   8  -1 -16    1.03    1.58
   8   1 -15    7.18    1.90
   8  -1 -15    4.03    1.85
   8  -1 -14    4.58    2.91
   8   1 -14    3.85    3.19
   8  -1 -14    7.79    3.14
   8   1 -14    2.97    3.20
   8   1 -14    2.95    2.91
   8  -1 -14    4.70    2.99
   8   1 -14    4.72    1.71
   8  -1 -14    3.74    1.69
   8  -1 -13   18.83    3.51
   8   1 -13   17.97    3.74
   8  -1 -13   20.64    3.56
   8   1 -13   17.33    3.83
   8   1 -13   23.71    3.54
   8  -1 -13   21.91    3.49
   8  -1 -13   22.62    2.12
   8   1 -13   20.29    2.14
   8  -1 -12    4.75    2.95
   8   1 -12    3.27    3.10
   8   1 -12    4.60    3.10
   8   1 -12    1.09    2.64
   8  -1 -12    1.36    2.80
   8   1 -12    4.40    1.50
   8  -1 -12    3.43    1.50
   8  -1 -11  116.39    7.88
   8   1 -11  112.61    8.04
   8   1 -11  117.39    8.02
   8  -1 -11  118.08    8.00
   8   1 -11  119.21    7.95
  -8  -1  11  136.91    6.97
   8  -1 -10  159.79    9.27
   8   1 -10  158.75    9.42
   8   1 -10  151.99    9.29
   8  -1 -10  165.73    9.35
   8   1 -10  162.64    9.32
  -8  -1  10  148.48    8.37
   8   1  -9  338.07   17.95
   8  -1  -9  328.32   17.96
   8  -1  -9  330.44   17.91
   8   1  -9  330.26   18.01
   8   1  -9  320.74   17.92
   8   1  -8   24.75    2.99
   8  -1  -8   24.25    2.98
   8  -1  -8   21.46    3.01
   8   1  -8   22.10    3.18
   8   1  -8   19.54    3.04
   8   1  -7 1328.62   69.76
   8  -1  -7 1323.10   69.77
   8  -1  -7 1399.51   69.70
   8   1  -7 1347.25   69.80
   8   1  -7 1338.26   69.76
   8  -1  -6   28.11    2.68
   8   1  -6   24.28    2.71
   8  -1  -6   26.14    2.63
   8   1  -6   25.60    2.89
   8   1  -6   27.75    2.88
   8  -1  -5   24.35    2.38
   8   1  -5   21.20    2.39
   8  -1  -5   21.57    2.35
   8   1  -5   22.04    2.65
   8   1  -5   23.93    2.57
   8   1  -4   17.36    2.03
   8  -1  -4   15.12    2.01
   8  -1  -4   19.54    1.98
   8   1  -4   16.46    2.26
   8   1  -4   17.67    2.21
   8  -1  -4   18.49    1.92
   8  -1  -3  720.38   37.03
   8   1  -3  710.94   37.02
  -8  -1   3  711.36   37.00
  -8   1   3  720.19   37.00
   8  -1  -3  708.94   36.91
   8   1  -3  723.45   37.05
   8  -1  -2  298.37   15.18
  -8  -1   2  288.49   15.17
   8   1  -2  289.37   15.17
  -8   1   2  289.40   15.17
   8  -1  -2  283.49   15.07
   8   1  -2  288.25   15.26
   8   1  -1   24.39    2.24
  -8   1   1   27.99    2.26
   8  -1  -1   26.29    2.26
  -8  -1   1   33.46    2.31
   8  -1  -1   37.79    2.22
   8   1  -1   31.30    2.69
   8  -1   0   63.85    3.85
   8   1   0   61.70    3.82
   8   1   0   73.64    4.07
   8   1   1  173.58    9.18
   8  -1   1  169.32    9.18
   8  -1   2  694.47   36.31
   8   1   2  709.63   36.32
  -8   1  -3  396.45   20.93
  -8  -1  -3  406.82   20.93
   8   1   3  400.09   20.93
   8  -1   3  397.44   20.92
  -8   1  -4   76.72    4.60
  -8  -1  -4   77.85    4.63
   8  -1   4   74.24    4.61
   8   1   4   77.54    4.63
  -8   1  -5  332.45   17.48
  -8  -1  -5  321.02   17.48
   8  -1   5  339.60   17.51
   8   1   5  326.62   17.50
   8  -1   6    8.41    2.07
  -8  -1  -6    8.46    2.13
  -8   1  -6    8.54    2.09
   8   1   6    7.91    2.02
   8  -1   7  765.84   40.01
   8   1   7  771.63   40.01
  -8   1  -7  795.93   40.59
  -8  -1  -7  807.52   40.60
  -8   1  -7  802.42   40.79
   8  -1   8    6.47    1.29
   8   1   8    7.67    1.30
  -8   1  -8    8.27    2.35
  -8  -1  -8    8.00    2.40
  -8  -1  -8   11.45    2.96
  -8   1  -8   14.15    3.25
   8  -1   9  596.19   30.89
   8   1   9  593.93   30.89
  -8   1  -9  610.66   31.66
  -8  -1  -9  617.17   31.67
  -8   1  -9  596.76   31.86
  -8  -1  -9  589.55   31.71
   8  -1  10    1.54    1.39
   8   1  10    1.73    1.36
  -8   1 -10    0.76    1.25
  -8  -1 -10    1.66    1.31
  -8  -1 -10    4.07    2.71
  -8   1 -10    4.69    2.50
  -8  -1 -10    6.27    2.87
  -8   1 -10    4.00    3.24
   8  -1  11    3.93    1.54
   8   1  11    4.73    1.59
  -8   1 -11    5.44    1.48
  -8  -1 -11    4.91    1.52
  -8   1 -11    1.74    2.71
  -8  -1 -11    5.29    2.94
  -8  -1 -11    4.56    2.92
  -8   1 -11    3.85    3.48
   8  -1  12    1.69    1.58
   8   1  12    1.56    1.54
  -8  -1 -12    1.76    1.54
  -8   1 -12    1.74    1.58
  -8   1 -12    0.54    2.76
  -8  -1 -12    0.82    2.79
  -8  -1 -12    2.78    2.92
  -8   1 -12    0.29    3.29
   8  -1  13   17.59    2.04
   8   1  13   16.11    1.97
  -8  -1 -13   16.31    2.01
  -8   1 -13   14.47    1.97
  -8   1 -13   12.10    3.14
  -8  -1 -13   13.65    3.29
  -8  -1 -13   11.69    3.23
  -8   1 -13   12.00    3.62
   8  -1  14    1.68    1.63
   8   1  14    0.07    1.75
  -8   1 -14   -0.94    1.70
  -8  -1 -14    2.12    1.67
  -8  -1 -14    4.55    2.78
  -8   1 -14    1.41    2.76
  -8   1 -14    1.16    3.03
  -8   1 -15   16.78    2.08
  -8  -1 -15   16.43    2.08
  -8  -1 -16   -0.42    1.58
  -8   1 -16    0.66    1.52
  -8  -1 -17    7.60    1.47
  -8   1 -17    7.73    1.47
  -8   1 -18   -0.25    1.13
  -8  -1 -18    1.01    1.12
  -8   1 -19   24.05    1.56
  -8  -1 -19   24.44    1.56
   8   2 -19   -0.36    0.76
   8  -2 -19    0.28    0.76
  -8   2  18   44.78    2.79
   8  -2 -18   45.50    2.69
   8   2 -18   43.69    2.67
   8   2 -17    3.82    1.31
   8  -2 -17    2.53    1.27
   8   2 -16   11.90    1.67
   8  -2 -16   15.59    1.84
   8   2 -16   18.54    1.87
   8   2 -15    0.33    1.54
   8  -2 -15    0.53    1.51
   8   2 -14   15.09    3.52
   8  -2 -14    2.83    3.01
   8   2 -14    8.99    3.00
   8  -2 -14    0.56    2.86
   8   2 -14    7.93    1.78
   8  -2 -14    5.36    1.74
   8  -2 -13   -0.48    2.67
   8   2 -13    0.59    3.23
   8  -2 -13    0.77    3.02
   8  -2 -13    3.06    2.86
   8   2 -13    0.56    2.62
   8   2 -13   -1.05    1.65
   8  -2 -13    0.35    1.57
   8  -2 -12   16.46    3.35
   8  -2 -12   14.92    3.22
   8   2 -12   18.44    3.32
   8  -2 -12   12.70    1.85
   8   2 -12   16.84    1.89
   8  -2 -11   14.73    2.94
   8  -2 -11   17.11    3.05
   8   2 -11   12.90    3.03
   8  -2 -10    4.34    2.49
   8  -2 -10    0.45    2.65
   8   2 -10    3.37    2.66
   8   2 -10    1.24    1.38
  -8   2  10    4.42    1.74
  -8  -2  10    6.06    1.66
   8  -2  -9   18.64    2.75
   8  -2  -9   22.86    2.86
   8   2  -9   20.23    2.76
   8   2  -8  633.60   33.20
   8  -2  -8  637.65   33.20
   8  -2  -8  623.17   33.02
   8   2  -7  291.13   14.75
   8  -2  -7  298.62   14.79
   8  -2  -7  270.64   14.56
   8   2  -7  249.15   14.32
   8   2  -6  676.56   35.94
   8  -2  -6  690.04   35.95
   8  -2  -6  696.13   35.80
   8   2  -6  691.31   35.77
   8   2  -5   95.65    5.62
   8  -2  -5   99.44    5.64
   8  -2  -5   90.49    5.41
   8   2  -4  170.42    9.45
   8  -2  -4  167.26    9.46
   8   2  -4  170.66    9.60
   8  -2  -4  180.88    9.27
   8  -2  -3   95.93    4.92
   8  -2  -3   85.09    5.14
   8   2  -3   89.41    5.15
   8   2  -3   88.77    5.11
   8  -2  -3   85.50    5.09
   8  -2  -2  355.30   19.31
  -8  -2   2  397.33   19.52
   8  -2  -2  380.15   19.53
  -8   2   2  375.91   19.51
   8   2  -2  386.89   19.52
  -8  -2   1  151.56    8.17
   8   2  -1  150.62    8.18
  -8   2   1  155.64    8.19
   8  -2  -1  151.07    8.18
   8  -2   0   82.45    4.59
  -8   2   0   80.07    4.61
  -8  -2   0   82.18    4.58
   8   2   0   76.90    4.57
   8   2   1    6.81    1.45
   8  -2   1    8.03    1.47
   8   2   2  141.62    7.56
   8  -2   2  135.43    7.55
   8   2   3  127.47    7.17
   8  -2   3  131.75    7.17
  -8   2  -4  602.64   30.43
  -8  -2  -4  568.09   30.41
   8  -2   4  582.77   30.42
   8   2   4  584.92   30.43
  -8   2  -5    3.55    2.62
   8  -2   5    0.69    1.74
  -8  -2  -5    4.40    1.84
  -8   2  -5    2.31    1.79
   8   2   5    4.31    1.78
   8  -2   6   11.93    1.27
   8   2   6   11.43    1.26
  -8  -2  -6    8.23    2.10
  -8   2  -6   14.80    2.26
   8   2   7   58.58    3.21
   8  -2   7   52.60    3.20
  -8   2  -7   53.41    3.96
  -8  -2  -7   55.09    3.94
   8   2   7   56.25    3.74
  -8   2  -8  687.74   36.69
   8  -2   8  707.68   36.08
   8   2   8  693.59   36.08
  -8  -2  -8  716.42   36.76
  -8   2  -8  688.32   36.98
  -8  -2  -9    8.25    2.66
  -8   2  -9    3.12    3.15
  -8   2  -9    5.46    2.34
  -8  -2  -9    8.34    2.44
  -8   2  -9    6.28    1.23
  -8  -2  -9    5.82    1.28
   8  -2   9    6.43    1.30
   8   2   9    6.48    1.33
  -8   2 -10  175.54    9.60
  -8  -2 -10  165.61   10.44
  -8   2 -10  188.36    9.59
  -8   2 -10  170.40   10.86
  -8   2 -10  182.59   10.49
   8  -2  10  176.50    9.59
   8   2  10  182.81    9.60
  -8  -2 -10  181.93   10.54
  -8  -2 -10  183.08    9.61
  -8   2 -11    1.23    1.44
  -8  -2 -11    2.81    2.76
  -8   2 -11    3.18    3.45
   8  -2  11    1.35    1.43
   8   2  11    2.20    1.42
  -8   2 -11   -0.50    1.35
  -8  -2 -11   -0.58    1.39
  -8  -2 -11   -0.49    2.64
  -8   2 -11   -0.24    2.46
  -8   2 -12   48.35    3.22
  -8  -2 -12   49.77    3.21
  -8   2 -12   59.54    5.32
   8  -2  12   47.12    3.21
  -8  -2 -12   51.10    4.51
   8   2  12   49.26    3.24
  -8   2 -12   45.85    4.42
  -8   2 -13    2.49    3.56
  -8  -2 -13    0.64    1.59
   8  -2  13    4.16    1.68
   8   2  13    4.55    1.68
  -8   2 -13    2.84    1.60
  -8   2 -13    0.54    2.75
  -8  -2 -13    3.55    2.86
  -8   2 -14   13.47    1.93
  -8  -2 -14   13.07    1.91
  -8   2 -15   -2.02    1.55
  -8  -2 -15   -1.79    1.54
   8   2  16    4.83    1.69
  -8   2 -16    3.26    1.27
  -8   2 -16    5.07    1.47
  -8  -2 -16    2.58    1.49
  -8  -2 -17    0.52    1.20
  -8   2 -17    2.07    1.21
  -8   2 -18   25.90    1.59
  -8  -2 -18   21.27    1.55
  -8   3  18    3.75    1.13
   8  -3 -18    2.91    0.84
  -8   3  17   22.66    1.96
   8   3 -17   21.42    1.70
   8  -3 -17   24.32    1.70
   8   3 -16    3.03    1.29
   8  -3 -16    1.02    1.23
   8   3 -15    9.29    1.65
   8  -3 -15    8.63    1.61
   8   3 -14   11.04    1.69
   8  -3 -14   13.71    1.70
   8   3 -13   12.22    3.62
   8   3 -13   12.76    3.37
   8   3 -13    9.32    2.69
   8  -3 -13    5.17    2.75
   8   3 -13    8.23    1.63
   8  -3 -13    9.22    1.63
   8   3 -12    4.88    3.23
   8   3 -12   -0.28    3.07
   8   3 -12    2.02    2.55
   8  -3 -12    3.03    2.42
   8   3 -12    0.95    1.43
   8  -3 -12    1.78    1.36
   8   3 -11    6.05    3.20
   8   3 -11   10.77    3.51
   8   3 -11    4.04    2.59
   8  -3 -11    7.85    2.70
   8   3 -11    7.09    1.52
   8  -3 -11    5.84    1.49
   8   3 -10    6.51    2.92
   8   3 -10    4.92    3.18
   8   3 -10    2.84    2.50
   8  -3 -10    2.85    2.45
   8   3 -10    2.63    1.48
  -8  -3  10    1.58    1.50
   8   3  -9  236.75   12.73
   8  -3  -9  245.11   13.43
   8   3  -9  259.10   13.48
   8   3  -9  233.72   13.59
   8   3  -9  240.71   13.71
   8   3  -8   15.94    2.98
   8  -3  -8   17.17    2.19
   8   3  -8   16.97    2.83
   8  -3  -8   13.40    2.53
   8   3  -8   18.96    2.58
   8   3  -7  849.45   43.93
   8  -3  -7  853.37   43.94
   8   3  -7  820.91   43.76
   8   3  -7  858.11   44.07
   8  -3  -7  829.69   43.67
   8   3  -7  869.31   44.12
   8   3  -6    6.39    2.04
   8   3  -6    6.62    2.35
   8   3  -6    4.62    2.47
   8   3  -6    4.94    1.90
   8  -3  -6    7.49    2.00
   8   3  -5   48.46    3.42
   8  -3  -5   46.07    3.37
   8   3  -5   50.54    3.74
   8   3  -5   50.94    3.90
   8   3  -4   26.40    2.93
   8   3  -4   29.08    2.93
   8  -3  -4   24.41    1.86
   8   3  -4   27.53    2.34
   8  -3  -4   28.40    2.38
   8   3  -4   29.68    2.25
   8  -3  -4   31.10    2.26
   8   3  -3  911.37   45.04
   8  -3  -3  858.00   44.75
   8   3  -3  855.02   44.74
   8   3  -3  856.67   44.72
   8  -3  -3  870.55   44.74
   8   3  -2    8.69    2.51
  -8   3   2   11.99    1.01
   8  -3  -2   15.27    1.59
   8   3  -2   14.59    1.57
   8   3  -2   12.05    1.46
   8  -3  -2   13.31    1.58
  -8   3   1  517.91   26.20
   8   3  -1  578.76   26.71
  -8   3   1  504.22   26.28
   8  -3  -1  492.45   26.28
  -8  -3   1  500.04   26.26
   8   3  -1  486.98   26.28
  -8   3   0  415.21   20.28
   8   3   0  379.14   20.23
   8  -3   0  381.55   20.25
  -8  -3   0  389.74   20.23
  -8   3   0  383.47   20.23
  -8   3  -1   35.51    2.71
   8   3   1   21.86    2.18
  -8  -3  -1   30.59    2.36
  -8   3  -1   28.12    2.28
   8  -3   1   24.45    2.21
   8   3   2   13.88    1.59
   8  -3   2   16.88    1.66
  -8   3  -3  758.41   39.01
   8  -3   3  738.40   38.82
   8   3   3  755.90   38.82
  -8   3  -4    9.37    2.45
   8   3   4   10.32    1.77
   8  -3   4    8.79    1.76
  -8  -3  -5  199.83   10.70
  -8   3  -5  198.38   10.70
  -8   3  -5  189.58   11.07
   8   3   5  193.72   10.97
   8   3   6    0.42    2.06
  -8   3  -6    2.88    2.69
   8   3   6    1.95    0.94
   8  -3   6    1.19    0.93
  -8   3  -6    0.39    1.80
  -8  -3  -6    3.62    1.84
   8   3   7  174.49    9.66
  -8   3  -7  167.17   10.12
   8  -3   7  173.15    9.05
   8   3   7  170.25    9.05
  -8   3  -7  171.12    9.68
  -8  -3  -7  173.81    9.69
  -8   3  -8   11.71    1.64
  -8  -3  -8    5.42    2.45
  -8   3  -8    9.42    3.12
  -8   3  -8    5.22    2.15
  -8  -3  -8   11.66    2.34
   8  -3   8   11.18    1.30
   8   3   8    8.79    1.31
  -8   3  -9  287.80   14.63
  -8   3  -9  274.01   14.50
  -8  -3  -9  273.68   14.51
  -8  -3  -9  278.75   15.29
  -8   3  -9  269.53   15.22
   8  -3   9  279.44   14.51
   8   3   9  278.15   14.51
  -8   3 -10   13.27    1.89
   8  -3  10   17.41    1.65
   8   3  10   15.07    1.62
  -8   3 -10   15.67    1.57
  -8  -3 -10   13.25    1.59
  -8   3 -10   19.47    2.68
  -8  -3 -10   16.69    2.75
  -8   3 -11   24.22    2.21
  -8   3 -11   22.79    3.02
  -8  -3 -11   21.94    3.17
   8  -3  11   23.54    1.92
   8   3  11   20.63    1.97
  -8   3 -11   18.49    1.88
  -8  -3 -11   20.63    1.93
  -8   3 -12    0.07    1.70
  -8   3 -12    3.12    3.41
   8  -3  12    0.13    1.43
   8   3  12    1.82    1.46
  -8   3 -12    0.06    1.41
  -8  -3 -12    1.03    1.40
  -8  -3 -12    3.48    2.69
  -8   3 -12    1.70    2.46
  -8   3 -13   31.63    2.49
  -8  -3 -13   34.28    2.51
  -8   3 -13   35.77    4.14
  -8   3 -13   37.74    4.47
  -8  -3 -13   33.08    3.62
  -8   3 -13   32.59    3.60
  -8   3 -14    2.53    1.43
  -8  -3 -14    0.98    1.41
  -8  -3 -15    6.66    1.48
  -8   3 -15    6.15    1.50
   8   3  15    6.70    1.95
  -8   3 -15    5.94    1.68
  -8  -3 -16   -0.22    1.21
  -8   3 -16   -1.24    1.21
   8   3  16   -0.93    1.59
  -8   3 -16   -2.35    1.36
  -8   3 -17    2.94    1.59
  -8  -3 -17    6.81    1.07
  -8   3 -17    4.36    1.04
  -8   3 -17    5.24    1.10
   8   4 -18   22.34    1.79
   8   4 -17    5.51    1.77
  -8   4  17    9.43    1.39
   8   4 -17    8.11    1.19
   8   4 -16    6.49    1.58
  -8   4  16    4.30    1.58
   8  -4 -16    8.50    1.10
   8   4 -15    3.71    1.71
   8   4 -15    3.90    1.13
   8  -4 -15    2.73    1.12
   8  -4 -14    4.42    1.31
   8   4 -14    3.68    1.31
   8   4 -13    1.09    1.22
   8  -4 -13    2.94    1.25
   8   4 -12   39.79    2.68
   8  -4 -12   40.06    2.68
   8   4 -12   44.09    4.58
   8   4 -11    7.56    3.22
   8   4 -11   10.06    2.50
   8   4 -11    5.78    1.33
   8  -4 -10   13.53    2.43
   8   4 -10   11.57    2.45
  -8   4  10    8.41    2.00
   8   4 -10   12.89    3.17
   8   4 -10   15.14    3.16
   8   4 -10   15.02    2.06
   8   4 -10   15.46    1.43
  -8   4   9    6.93    1.78
   8   4  -9    8.50    3.06
   8   4  -9    7.28    2.70
   8   4  -9    9.02    1.80
   8  -4  -9    9.98    2.27
   8   4  -9   10.52    2.25
  -8   4   8  549.90   29.22
   8   4  -8  596.65   30.08
   8   4  -8  557.64   29.22
   8   4  -8  578.82   29.68
   8  -4  -8  570.15   29.69
   8   4  -7   47.05    3.45
   8  -4  -7   43.50    3.43
   8   4  -7   49.34    4.21
   8   4  -7   42.46    3.22
   8  -4  -7   41.47    3.28
   8   4  -7   53.79    3.10
   8   4  -7   45.36    3.70
   8  -4  -6  401.38   21.54
   8   4  -6  409.01   21.53
   8   4  -6  398.52   21.59
   8  -4  -6  397.37   21.61
  -8   4   6  429.75   21.26
   8   4  -6  400.65   21.84
   8   4  -6  402.38   21.99
   8   4  -5    3.43    1.52
   8   4  -5    4.12    1.48
   8  -4  -5    4.55    1.47
   8  -4  -5    5.26    1.63
  -8   4   5    4.78    1.31
   8   4  -5    2.98    2.61
   8   4  -5    4.65    2.43
   8   4  -4   85.33    5.27
   8  -4  -4   89.26    5.33
   8   4  -4   90.66    5.32
   8  -4  -4   92.70    5.35
  -8   4   4  101.33    5.14
   8   4  -4   95.92    6.07
   8   4  -4   98.18    6.06
   8  -4  -3   22.07    1.88
   8   4  -3   22.40    1.88
   8   4  -3   24.39    1.91
   8  -4  -3   22.74    1.92
  -8   4   3   24.39    1.83
   8   4  -3   24.62    3.11
   8   4  -3   23.32    3.21
   8   4  -2  299.14   16.45
   8  -4  -2  303.05   16.48
   8   4  -2  338.36   16.49
   8  -4  -2  327.83   16.50
  -8   4   2  305.51   16.39
   8   4  -2  336.81   17.22
   8   4  -2  330.11   17.07
   8  -4  -1  353.53   19.01
   8   4  -1  360.00   18.99
   8   4  -1  367.76   19.00
   8  -4  -1  364.38   19.01
  -8   4   1  378.03   18.96
   8   4  -1  377.49   19.74
   8   4   0   75.63    4.18
  -8   4   0   79.97    4.20
   8  -4   0   76.64    4.21
   8   4   0   84.11    4.23
   8   4   0   63.23    4.21
  -8   4   0   75.54    4.18
   8   4   0   70.73    5.25
  -8   4   0   72.77    4.26
  -8   4  -1   41.29    2.78
   8   4   1   39.56    2.51
  -8   4  -1   34.31    2.33
   8  -4   1   32.00    2.34
   8   4   1   36.08    2.31
   8   4   2  199.93   10.87
  -8   4  -2  189.84   10.29
   8   4   2  184.73    9.96
   8  -4   2  195.54   10.04
   8   4   2  203.18   10.04
  -8   4  -2  176.37   10.01
  -8  -4  -2  181.71   10.01
  -8   4  -3    5.31    2.08
   8   4   3    7.01    2.80
  -8   4  -4  125.81    7.70
   8   4   4  138.47    7.99
  -8   4  -5   12.54    2.76
   8   4   5   13.33    2.89
  -8   4  -6   55.53    4.42
   8   4   6   51.61    4.18
  -8   4  -7    3.34    1.52
   8   4   7    2.78    1.86
  -8   4  -7   -0.22    2.82
   8   4   7    4.05    2.30
  -8   4  -7    3.14    1.57
   8   4   7    2.05    0.90
   8   4   8  549.77   29.24
  -8   4  -8  560.16   29.20
  -8   4  -8  587.37   30.16
  -8  -4  -8  577.75   29.68
   8   4   8  560.32   29.04
  -8   4  -8  573.24   29.67
  -8   4  -9    4.70    1.74
  -8   4  -9    7.55    3.24
  -8   4  -9    2.19    2.05
  -8  -4  -9    3.15    2.21
   8  -4   9    5.31    1.24
   8   4   9    4.42    1.18
  -8   4  -9    6.56    1.18
  -8   4 -10  105.47    5.81
  -8   4 -10  103.99    6.74
  -8   4 -10   95.37    5.48
  -8   4 -10  110.38    7.27
   8   4  10   98.41    5.49
  -8   4 -10  101.41    6.36
   8  -4  10  100.91    5.49
  -8   4 -11   26.47    2.50
   8   4  11   30.59    2.87
  -8   4 -11   22.30    3.52
  -8   4 -11   22.79    4.13
  -8   4 -11   27.71    2.07
  -8  -4 -11   27.49    2.10
  -8   4 -11   25.88    3.00
   8  -4  11   28.58    2.04
   8   4  11   27.27    2.06
   8   4  12   36.48    3.26
  -8   4 -12   36.79    2.52
  -8   4 -12   37.72    3.97
  -8  -4 -12   37.30    2.53
  -8   4 -12   44.30    4.71
  -8  -4 -13    4.70    1.33
  -8   4 -13    6.89    1.32
   8   4  13    8.00    2.32
  -8   4 -14    9.46    1.39
  -8  -4 -14    9.89    1.38
   8   4  14    7.05    2.24
  -8   4 -14    8.48    1.94
  -8   4 -15    6.75    2.02
  -8   4 -15    6.39    1.14
  -8  -4 -15    6.80    1.19
   8   4  15    4.25    1.82
  -8   4 -15    7.84    1.64
   8   4  16    2.35    1.52
  -8   4 -16    0.61    1.34
  -8   4 -16    0.41    1.70
  -8   4 -17    0.19    0.98
  -8   4 -17   -1.80    1.31
   8   5 -17   10.90    1.22
   8   5 -17   13.91    1.52
  -8   5  17   16.43    1.74
  -8   5  16    6.77    1.36
   8   5 -16    6.53    1.44
  -8   5  16    7.33    1.91
   8   5 -16    6.14    1.77
   8   5 -15    2.59    1.70
  -8   5  15    1.37    2.17
  -8   5  15    0.67    1.51
   8   5 -15    0.26    2.02
   8   5 -14    1.47    1.85
  -8   5  14    3.27    1.66
   8   5 -14    0.77    2.25
  -8   5  13   13.06    2.01
  -8   5  12    7.18    1.87
   8   5 -11   60.90    5.62
  -8   5  11   70.04    4.29
  -8   5  10    1.26    1.96
   8   5 -10    2.54    3.20
   8   5 -10    2.61    2.04
  -8   5  10    3.74    1.76
  -8   5   9  122.58    6.54
   8   5  -9  104.12    7.60
   8   5  -9  111.51    6.47
   8   5  -9  108.96    6.28
  -8   5   9  117.17    6.39
  -8   5   8    3.20    1.90
   8   5  -8    1.78    2.86
   8   5  -8    3.86    1.68
   8   5  -8    1.38    1.85
  -8   5   8    2.05    1.57
   8   5  -7  582.02   31.17
  -8   5   7  610.19   31.16
   8   5  -7  586.87   31.95
   8   5  -7  609.46   31.14
   8   5  -7  600.57   31.09
  -8   5   7  619.53   31.08
   8   5  -7  551.05   31.70
   8   5  -6   52.32    3.39
  -8   5   6   48.96    3.34
   8   5  -6   48.51    4.36
   8   5  -6   46.99    4.19
   8   5  -6   48.47    3.22
   8   5  -6   46.80    3.27
  -8   5   6   51.56    3.18
  -8   5   5    1.36    1.63
   8   5  -5   -0.21    2.68
   8   5  -5   -0.21    2.75
  -8   5   5    2.56    1.35
   8   5  -5    0.20    1.57
  -8   5   5   -0.75    1.64
   8   5  -4    6.58    2.71
   8   5  -4    3.81    2.86
  -8   5   4    5.18    1.40
   8   5  -3  113.05    7.52
   8   5  -3  117.22    7.27
  -8   5   3  117.23    6.36
   8   5  -2   48.10    4.18
   8   5  -2   35.91    2.67
  -8   5   2   42.50    2.61
   8   5  -1  198.27   11.76
   8   5  -1  197.39   10.76
  -8   5   1  210.20   10.73
   8   5   0   39.26    4.33
   8   5   0   52.59    3.11
   8   5   1   23.17    2.06
   8   5   2  114.82    7.36
  -8   5  -2  109.82    6.39
   8   5   2  112.90    6.16
   8   5   3  284.06   15.26
  -8   5  -3  265.01   14.57
  -8   5  -4   13.53    1.75
  -8   5  -4   14.04    1.72
   8   5   4   13.89    2.11
  -8   5  -4   13.57    1.73
  -8   5  -4   12.17    2.41
   8   5   4   14.77    3.26
  -8   5  -5   34.15    2.60
  -8   5  -5   34.88    2.88
   8   5   5   34.40    2.84
  -8   5  -5   34.88    2.59
  -8   5  -5   35.65    3.43
   8   5   5   37.58    3.82
  -8   5  -6   31.55    2.58
   8   5   6   33.59    2.81
  -8   5  -6   32.93    2.84
  -8   5  -6   36.12    3.59
   8   5   6   34.18    3.71
  -8   5  -7  287.79   14.73
  -8   5  -7  271.13   14.61
   8   5   7  276.16   14.70
  -8   5  -7  297.39   15.52
  -8   5  -7  267.85   14.60
   8   5   7  271.53   15.33
  -8   5  -8    4.18    2.28
  -8   5  -8    3.87    1.89
   8   5   8    0.86    2.29
  -8   5  -8    2.26    3.00
  -8   5  -9  298.82   15.80
  -8   5  -9  294.78   15.70
   8   5   9  294.26   15.79
  -8   5  -9  302.01   16.74
  -8   5 -10   21.37    2.81
  -8   5 -10   21.79    2.52
   8   5  10   21.62    2.81
  -8   5 -10   28.88    3.87
  -8   5 -11   -0.37    2.42
   8   5  11    2.50    2.39
  -8   5 -11    3.52    3.23
   8   5  12    0.93    2.32
  -8   5 -12    2.34    1.97
  -8   5 -12    4.04    2.38
   8   5  13    2.83    2.25
  -8   5 -13    8.14    1.99
  -8   5 -13    7.86    2.33
   8   5  14   11.98    2.14
  -8   5 -14   13.87    1.91
  -8   5 -14   12.00    2.19
   8   5  15    4.00    1.71
  -8   5 -15    1.81    1.80
  -8   5 -15    5.19    1.57
   8   5  16    1.59    1.28
  -8   5 -16    0.59    1.28
   8   5  17    2.90    1.09
   8   6 -16    0.66    1.14
  -8   6  16    2.46    1.43
   8   6 -16   -0.26    1.25
   8   6 -16    0.12    1.09
  -8   6  15    0.08    1.18
  -8   6  15    0.70    1.78
   8   6 -15    2.87    1.64
   8   6 -15   -0.32    1.47
  -8   6  14    1.40    1.43
   8   6 -14    3.36    1.74
  -8   6  14    1.48    2.06
   8   6 -14    1.05    1.98
  -8   6  13   15.29    1.84
   8   6 -13   16.61    2.22
  -8   6  13   16.25    2.46
   8   6 -13   15.78    2.39
  -8   6  12   10.78    1.84
   8   6 -12    8.49    2.20
  -8   6  12    9.82    2.59
  -8   6  11    0.22    1.74
  -8   6  11   -0.45    2.46
   8   6 -11    0.53    2.34
   8   6 -10   11.74    2.56
  -8   6  10    8.94    2.58
  -8   6  10   11.28    2.29
   8   6 -10   13.27    1.83
  -8   6  10   12.79    2.01
  -8   6   9   17.83    2.51
  -8   6   9   18.74    2.71
   8   6  -9   23.45    2.75
   8   6  -9   19.02    2.08
   8   6  -9   22.71    2.56
  -8   6   9   20.83    2.21
   8   6  -8  260.16   13.98
  -8   6   8  274.57   13.99
  -8   6   8  259.18   14.01
   8   6  -8  234.41   14.84
   8   6  -8  274.77   13.95
   8   6  -8  264.62   13.84
  -8   6   8  246.69   13.81
   8   6  -7    1.80    2.32
  -8   6   7   -0.51    2.14
  -8   6   7    1.77    2.07
   8   6  -7   -0.52    2.86
   8   6  -7    2.08    2.67
   8   6  -7    2.60    1.77
  -8   6   7    1.45    1.71
  -8   6   6  126.28    6.55
   8   6  -6  113.49    6.53
  -8   6   6  100.22    6.48
   8   6  -6  110.45    7.47
   8   6  -6  116.38    6.43
  -8   6   6  114.70    6.34
   8   6  -6  108.45    7.36
   8   6  -5    9.25    2.14
  -8   6   5   14.41    2.19
  -8   6   5    8.89    2.04
   8   6  -5   10.02    2.90
   8   6  -5   13.09    3.25
  -8   6   5    9.98    1.71
   8   6  -5   10.24    1.75
   8   6  -5   12.09    1.96
   8   6  -5   10.55    1.93
  -8   6   4   87.38    5.00
   8   6  -4   85.05    4.95
  -8   6   4   83.15    4.92
   8   6  -4   82.46    4.91
  -8   6   4   88.70    4.97
   8   6  -4   73.57    6.16
[truncated: 4,666,010 more chars]
